# Supplementary material for: A model for estimating costs and benefits of new vaccine technologies from the perspective of both buyers and sellers
Source: PLoS One. 2023 Apr 5;18(4):e0283977. doi: 10.1371/journal.pone.0283977 (PMC10075404; doi:10.1371/journal.pone.0283977)
Supplement: S1 File — (XLSM) [file pone.0283977.s001.xlsm]

## Sheet: Cover
Health Investment Prioritization Vaccination Valuation Tool (Draft)
2022
Healthcare Initiative
William Davidson Institute at the University of Michigan
wdi.umich.edu

## Sheet: User Guide
User Guide Structure
Introduction & Overview																Conducting a Basic Analysis																Adding & Modifying Data
Introduction																Creating and Running an Analysis with Existing Data																Overview
The William Davidson Institute (WDI) at the University of Michigan has developed an Excel-based Health Investment Prioritization (HIP) tool aimed at helping immunization donors and decision-makers better evaluate and prioritize vaccine technology investments by estimating:																	In this section we will describe the basic process for using the HIP Tool to conduct an example analysis. We assume that all relevant data is already contained within the HIP Tool -- adding new data to the tool is covered in the following section. To begin conducting an analysis, click on the purple Analysis Setup worksheet at the bottom of the screen. We will work from left to right across this …																The data already compiled within this tool can be used for many analyses focused on new Measles-Rubella vaccine technologies. Expanding beyond this scope, however, will require adding to or modifying the data contained in the tool's back-end worksheets. This could include adding a new test vaccine presentation or new disease area, adding a new data source for country or population parameters, or …
1) The ability of new technologies to influence vaccination coverage rates
2) The overall value of a vaccine technology for buyers (e.g. donors, governments), and sellers (e.g. manufacturers) at different volumes and prices
3) Combinations of technologies that maximize coverage in a cost-efficient way																	Step 1. Select Countries to include in the analysis. Any country with a “YES” next to its name in Column B will be included, and those “YES” values can be modified in two ways:															Summary of Current Data
The goal of this document is to provide an overview of the Health Investment Prioritization Tool and its use, including 1) conducting a basic coverage and portfolio analysis for potential new vaccine technologies, 2) adding updated/modified data to the tool, and 3) interpreting and analyzing tool outputs. We expect that the user already has a basic familiarity with Excel as a software platform, a…																																	The table below lists out the complete sets of data currently contained in the model. If an analysis focuses entirely within these boundaries (i.e., Measles-Rubella, Low- and lower-middle income countries, one of the existing MR technologies in production or development), then no additional data inputs or modifications are necessary.
																	a. Clicking one of the buttons in Column A, which will either 1) auto-select all Gavi countries, 2) auto-select all low-and lower-middle income countries, or 3) clear all selected “YES” values.
																	b. Manually by clicking and selecting “YES” in Column B next to the name of the countries you wish to include. You can also manually delete any “YES” values to exclude that country from the analysis
																																	Category		Value			Description of Available Data
																																	Countries		· All 80 low- and lower-middle-income countries (national-level unit of analysis)			· Population, birth rate, life expectancy, population growth
Methodology Summary																	Step 2: Select the appropriate level of detail for the analysis.																					· Maximum coverage rate (across all disease areas)
																	a. National-level: Each country analyzed as a single unit																					· Current Coverage rate for 8 common vaccine disease areas (from WHO)
	Part 1: Coverage calculations estimate changes in current coverage rate by quantifying how well a vaccine addresses barriers to vaccination																b. Urban-rural: each country divided into urban and rural sub-populations																					· Population Scores for all 5 country-dependent TSE barriers
																	c. Subnational Level: each country separated into its highest subnational administrative unit (e.g. Region, Province, State, Department). NOTE: We have names and populations of sub-national administrative units for 79 countries, but lack data for most other parameters. If this option is selected, those parameters will default to National-level values (e.g. 10 provinces each with the same national…																					· Baseline service delivery cost estimates by country
																																						· Value of Statistical Life-year (VLSY) estimates by country (using World Bank income group)
																																						· Annual incidence by country of 11 vaccine-preventable diseases
																																			· All 80 low- and lower-middle-income countries (urban-rural unit of analysis)			· Population, birth rate
																	Step 3: Select barriers to include in the analysis. Any barrier with a “YES” to the left of its barrier name (Column I) will be included. The five main barriers are described below. Our default recommendation is to include all five barriers unless there is a specific reason to omit one or more																					· Maximum coverage rate (across all disease areas)
																																						· Current Coverage rate for 4 common vaccine disease areas (from DHS)
																	a. Vaccine Schedule: Ability to comply with the administration timeline required by the vaccine																					· Population Scores for all 5 country-dependent TSE Barriers
																	b. Temperature Storage Requirements: Access to a facility with controlled temperature storage capability																Diseases		· Measles · Rubella			· (current coverage and annual incidence rates from above)
																	c. Administration Requirements: Access to a provider that is trained to administer a given presentation																					· Average years of life lost (YLL) per case of each disease
																	d. Acceptability: Social and/or cultural acceptability of presentation																					· Percentage of global immunizations that occur through SIAs
																	e. Doses per Container: Provider willingness to open a vial for a single child given the number of doses per vial																Vaccine Presentations		· MR 10-dose vial · MR 5-dose vial · MR Dual Chamber · MR Microarray Patch · MR Aerosol			· Vaccine efficacy, duration of effectiveness
																	NOTE: The sixth TSE barrier - the number of doses needed for immunization - is already built into the model and does not appear in this section																					· Vaccine Scores for all 6 vaccine-dependent TSE barriers
																																						· Open-vial, closed-vial wastage assumptions
																	Step 3b: Choose which barriers are applicable during Supplemental Immunization Activities, by selecting “YES” to the right of the barrier in Column K of Section 3. Our default is to select “YES” only for Acceptability, because we expect a typical vaccination campaign to have ways of addressing the other barriers (e.g. specially trained workers, external CCE).																					· R&D and pre-production timelines
																																						· Research & development costs
																																						· Capital costs for production facility
																																						· Cost of goods sold estimates
																	Step 4: Select the disease area to use in the analysis (e.g. for current coverage statistics, disease incidence data, etc) by selecting it from the drop-down menu in cell M6. NOTE: If the cell is currently blank, you may need to scroll upwards in the drop-down to see available disease areas																					· Demand uncertainty
																																						· Historical and planned donor investment amounts
																																						· Multiplier for baseline service delivery cost
	Part 2: Valuation calculations translate coverage into demand, then estimate total vaccine cost and value at a given demand level																Step 5: Select the Type of Analysis you wish to conduct. Make the selection from one of two available options in the drop-down menu:																Other		· Generic vaccine buyer · Generic vaccine manufacturer			· Timeframe considered in NPV analysis
																	a. Coverage-Only: Comparing the coverage impact of one or more TEST vaccines against a current BASELINE vaccine used in each country. Select this analysis if you are concerned primarily with the coverage impact of new vaccines, and/or the countries in which new vaccines are expected to have the greatest impact																					· Cost of Capital
																																						· Inflation Rate
																	b. Coverage+Portfolio: Comparing several test vaccines against each other in terms of potential coverage as well as vaccine and delivery costs in a portfolio. Select this analysis if you are concerned primarily with the relative cost of new vaccines, and identifying cost-efficient vaccine portfolios																					· Risk Tolerance – required likelihood of positive NPV
																	Step 6: Select the vaccine presentations to TEST in each of the above countries/sub-regions. The model can support up to 5 test vaccine presentations. Include the vaccines by selecting “YES” to the left of the presentation name in Column M. For Coverage-Only analyses, these Test Vaccines will each be compared individually with a country's baseline vaccine. For Coverage+Portfolio analyses, the Tes…
																																General Best Practices for Adding/Modifying Data
																																	1. Insert rows into the middle of a dataset, rather than adding new data to the end
																	Step 7: Select baseline vaccines for each country. For each country in the list on Column T, select the vaccine currently being used for the selected disease area (i.e. the baseline vaccine). The model can currently support up to 5 unique vaccines, so if the set of selected countries collectively uses more than 5 vaccine current vaccine presentations for the same disease area, you will need to mo…																Many of the calculations worksheets use formulas to pull relevant data from the datasets. If you insert new rows into the middle of a dataset (and enter your new data into those new rows), then the calculations formulas will update to include those new rows. On the other hand, if new data is simply added on at the end of an existing dataset, the calculations formulas may not recognize that there …
																																	a. Highlight the appropriate number of rows starting somewhere within the existing dataset (e.g., if you have 50 new data points, insert 50 new rows)
																	Step 8: Select Timeline for Analysis (Coverage+Portfolio analyses only): Enter an integer value between 1 and 30 representing the number of future years of costs and benefits (e.g. capital & operating expenses, donor investments, sales/purchases of vaccines) that will be considered in a portfolio analysis. The model assumes that both buyers and sellers will require a positive Net Present Value by…																b. Right-click on one of the row numbers, and click "Insert"
																																	c. You should see a number of new (blank) rows appear in the middle of the dataset
																																	d. Enter your new data into those new, blank rows
																	NOTE 1: Our default recommendation for this value is 10 years, based on literature reviews and interviews with vaccine development and manufacturing experts
																	NOTE 2: The model's default assumption is that each TEST vaccine is available and ready for production in Year 1 of the above timeframe. Thus all R&D expenditures (donor or manufacturer) are also realized in Year 1.
Tool Overview
	Category		Worksheet Name	Worksheet Description													Step 8b: Specify a price rank order for one or more Test Vaccines (OPTIONAL, for Coverage+Portfolio analyses only). One goal of the Portfolio analysis is to estimate the unit price of included Test Vaccines. But if there is already a great deal of certainty around the cheapest or most expensive vaccines, then specifying them here will speed up the analysis. The top-most slot (Cell XX) corresponds…
	1. Setup & Results Worksheets		Analysis Setup	Initial worksheet where the user specifies key parameters for the analysis: countries included, disease area, baseline and test vaccine presentations, timeline for portfolio analyses, and any parameters to vary in a sensitivity analysis.
			Results – Coverage Only	Results worksheet for analyses that compare the coverage impact of one or more TEST vaccines against a current BASELINE vaccine used in each country. This worksheet summarizes and visualizes the raw data from the Scenario Outputs worksheet, including overall change in coverage for each test vaccine, change in vaccination equity for each test vaccine, and a list of countries/regions with the great…													Sensitivity Analysis (OPTIONAL, For Coverage-Only Analyses): If needed, the model can conduct a basic sensitivity analysis on certain input parameters. Choose up to 3 parameters to include in the sensitivity analysis: a. For each chosen parameter, enter a percentage value from 0% to 100% in the green box next to the parameter name (there should be a maximum of three percentage values entered acro…
			Results – Coverage + Portfolio	Results worksheet for analyses that compare different portfolios of test vaccines against each other in terms of relative demand (coverage) and overall cost. This worksheet summarizes and visualizes raw data from the Scenario Outputs worksheet. For each portfolio, this includes overall cost and a detailed cost breakdown of cost, overall coverage rate, and detailed breakdown of demand results for …
	2. Key Data Sources Worksheets		Key Valuation Inputs	A summary table of all inputs used in the Valuation component of a portfolio analysis, which focuses on estimating total costs and benefits of a vaccine technology to buyers and sellers. The default values in this table draw from other data source worksheets but can be overridden by the user prior to conducting an analysis.													Step 9: Click the "Run Analysis" button near cell AU2. If any inputs were entered incorrectly above, a pop-up with a short error message will highlight the incorrect input. If no errors, then the analysis will progress through either three or six steps (Coverage-Only = 3, Coverage + Portfolio = 6) and progress will be displayed in the Status Bar at the lower left corner of the screen. NOTE: This …																2. If pasting in a set of static values, use the "Paste Values" command
			Data Source Priority	A mapping table specifying the order in which data sources are used. For instances when a single input parameter is covered by multiple data sources, this table ensures that the highest-quality sources are prioritized over lower-quality ones.												Interpreting Results for Each Analysis Type																	Static data includes values like population, incidence, etc., where the value comes from a specific source and does not need to be updated dynamically. In this case, many paste- and formatting errors can be avoided by pasting "Values" instead of the default paste option. to do this, 1) copy the data you wish to paste into the dataset, 2) select the intended paste destination cells, 3) Right-click…
			Country_Level_Data	A database of country-specific data, including current and maximum coverage rates, population and life expectancy, Population Profile Scores for six technology-related immunization barriers, and baseline vaccine service delivery costs													The screenshots below show examples of successfully-run Coverage-Only and Coverage+Portfolio analyses. The annotations on each screenshot highlight explain the meaning of major data points, and highlight key considerations in interpreting those results.																3. For dynamic values, copy formulas in adjacent cells
			Scored Vaccines	A database of vaccine presentations for several disease areas, including 1) High-level vaccine characteristics like efficacy, duration of effectiveness and wastage rate, and 2) Quantitative Vaccine Scores for each TSE Barrier, based on a 0-to-1 scale Scoring Rubric.													Example 1: Coverage-Only analysis (80 LMIC countries, National-level unit of analysis, no sensitivity analysis)																Certain values in the datasets depend on values entered elsewhere in the Tool, and thus can change dynamically. Examples include the "Priority" column in the Country_Level_Data worksheet, or any of the unique identifier columns in Scored Vaccines, Country_Level_Data, etc. To ensure that the dynamic nature of these values, take advantage of the formulas contained in adjacent cells (e.g. the row ab…
			Manufacturing Cost Scaling	A table of all vaccine development & production costs that vary based on annual production volume. These cost components include production facility construction costs, annual facility maintenance and overhead expenses, and costs of goods sold (COGS) elements like labor, raw materials, and utilities. Within this table, each cost component can be scaled for up to five user-defined annual productio…																													4. Adhere to existing names & naming conventions
			Serv Deliv Cost Multipliers	A table that shows the relative breakdown of supply chain & service delivery costs into components like labor, capital- and operating expenses for transport, storage, and delivery of vaccines. Each vaccine presentation occupies its own row in the table, with certain values higher or lower than baseline, based on that presentations unique characteristics (e.g. size, thermostability) Because servic…																													When adding a new data source, or entering data for a new country or vaccine presentation, many parameters/values will already exist elsewhere in the Tool. Examples include Country names, Disease Area names, Barrier names, names of specific parameters (e.g. "Annual Incidence"). When adding to or modifying any existing dataset, it is necessary to check the rest of the tool to ensure that the newly…
			Vaccine Disease Mapping	A breakdown of the individual diseases covered by each major vaccine type (for example, MR à Measles, Rubella). When the user selects a vaccine Disease Area on the Analysis Setup page, this table ensures that the incidence and health impact of each individual disease is captured in the valuation component of a portfolio analysis																												Process for adding a full new dataset
			Other HIP-Valuation Data	A database of various parameters used to estimate the cost and benefit of a vaccine presentation to buyers and sellers (i.e., the Valuation component of a portfolio analysis). key categories include: R&D costs, pre-production timelines, probability of technical & regulatory success, prior & future donor investments, demand uncertainty, and buyer/seller risk tolerance levels.																													The table below shows a list of parameters and their corresponding data tables in the HIP Tool, which will need to be updated if the user wishes to conduct a new analysis completely outside the bounds of our existing dataset -- i.e. new country, new disease area, new vaccine presentation.
			SIA	Table containing a key input data point for the HIP Tool’s coverage calculations: Percentage of doses procured for Supplemental Immunization Activities (SIAs), broken out by vaccine disease area.																													Category		Parameter			HIP Tool Worksheet		Analysis Type	Notes
			Country List	A list of all currently recognized countries, along with information on World Bank region, income group, and Gavi / Global Fund eligibility. Used to populate the country list on the Analysis Setup worksheet																													For each new Country + Unit of Analysis		Country Name			Country List		Both	Should include all WB-recognized countries as of April 2020
	3. Detailed Calculation Worksheets		Coverage Inputs	First worksheet modified after the user clicks “Run Analysis” Combines and formats the data needed for the core HIP-Coverage calculations. Receives an overall analysis structure from the Analysis Setup page, and pulls in data from the Country_Level_Data and Scored Vaccines worksheets.																															Country Code			Country List		Both	Should include all WB-recognized countries as of April 2020
			Coverage Calculations	Second worksheet modified after the user clicks “Run Analysis” Takes in data one-row-at-a-time from the Coverage Inputs worksheet, and performs the core HIP-Coverage calculations, i.e., estimating a change in vaccination coverage rate using barrier scores for population and vaccine presentation barrier scores. Generates one row of output for the Coverage Outputs worksheet																															Income Group			Country List		Both	Should include all WB-recognized countries as of April 2020
			Coverage Outputs	Third worksheet modified after the user clicks “Run Analysis” Receives raw, detailed output row-by-row from the Coverage Calculations sheet. Raw output data includes expected coverage rate with test vaccine, change in coverage rate, and change in number of people vaccinated for each country, sub-region, test vaccine, and scenario/portfolio option. Additional tables summarize this raw data and use…																															Population			Country_Level_Data		Both
			CBA Inputs	Fourth worksheet modified after the user clicks “Run Analysis”. Applicable to Portfolio Analyses only. Takes in data from Coverage Outputs and Key Valuation Inputs worksheets, and formats them as needed to conduct a Valuation analysis. Table is structured such that one row represents a single vaccine of a single portfolio, with the data to analyze that single vaccine/portfolio spanning the column…																															Birth Rate			Country_Level_Data		Both
			CBA Calculations	Fifth worksheet modified after the user clicks “Run Analysis”. Applicable to Portfolio Analyses only. Takes in data one-row-at-a-time from the CBA Inputs worksheet and performs the core HIP-Valuation calculations, i.e., estimating expected cost and benefit for buyer and seller at a specified risk tolerance level, and calculating the manufacturers expected “breakeven” price at that risk tolerance …																															Population Growth			Country_Level_Data		Both
			CBA Outputs	Final worksheet modified after the user clicks “Run Analysis”. Applicable to Portfolio Analyses only. Receives raw, detailed output row-by-row from the CBA Calculations sheet. Data includes expected total demand and unit price for each presentation in a portfolio, as well as a breakdown of total cost to buyers, and expected net present values for both buyers and sellers.																															Life Expectancy			Country_Level_Data		Both
	4. Other Reference Worksheets		VSLY Estimates	A summary of current health economics research on the Value of a Statistical Life Year (VSLY). The values from VLSY-Method-1 (the orange row) feed into the Scenario Outputs worksheet, and are used in the Valuation component of a portfolio analysis to help define the value to gov’ts/donors of the expected health impact of vaccination																															Max Coverage			Country_Level_Data		Both
			Vaccine Scoring Rubric	The first table is a rubric for qualitatively scoring a vaccine based on how its characteristics map to barriers to vaccination coverage. The second table translates these qualitative scores into quantitative scores.																															Current Coverage			Country_Level_Data		Both
			Portfolios	A reference for the permutations that lead to different vaccine portfolios.																															1. Vaccine Schedule			Country_Level_Data		Both
			Portfolio Vaccine Scores	A table with the calibration vaccine scores for a given portfolio.													Example 2: Coverage-Only analysis (80 LMIC countries, Urban-Rural unit of analysis, with sensitivity analysis)																		2. Temperature Storage Requirements			Country_Level_Data		Both
			Portfolio Vaccine Lookup Table	A table that maps specific vaccines and scores to a letter (e.g., "A", "B") for use during portfolio building and comparison																															3. Administration Requirements			Country_Level_Data		Both
			Archetype Definitions	Allows the user to assign an archetype country to a target country. The archetype country's data for the specified data points will be used in calculations in the case the no data are available for the target country.																															4. Acceptability of Presentation			Country_Level_Data		Both
			Data_PopRegionOnly	Subnational population data																															5. Dose per Container			Country_Level_Data		Both
			Reference Table 2	Experimental design table used for sensitivity analysis																															Service Delivery Cost			Country_Level_Data		Portfolio
																																			Annual Incidence			Country_Level_Data		Portfolio	Need one data point per disease included in analysis
																																			Data Source Name (if new source)			Data Source Priority		Both	For new data sources, must 1) create new name and 2) rank name in the table
																																	New Diseases or Vaccine Disease Areas		Annual Incidence			Country_Level_Data		Portfolio	Already mentioned above
																																			Current Coverage			Country_Level_Data		Both	Already mentioned above
																																			Average DALYs per disease case			Other HIP-Valuation Data		Portfolio	DALYs = Disability Adjusted Life Years lost per case
																																			% of Immunizations through SIAs			SIA		Both
																																			Disease-Disease Area Mapping			Vaccine Disease Mapping		Both	Must ensure that vaccine disease area (e.g. Pentavalent) covers right diseases
																																	New Vaccine Presentation		1. Vaccine Schedule			Scored Vaccines		Both	Must be 0-1 score. See sheet "Vaccine Scoring Rubric" for guidelines
																																			2. Temperature Storage Requirements			Scored Vaccines		Both	Must be 0-1 score. See sheet "Vaccine Scoring Rubric" for guidelines
																																			3. Administration Requirements			Scored Vaccines		Both	Must be 0-1 score. See sheet "Vaccine Scoring Rubric" for guidelines
																																			4. Acceptability of Presentation			Scored Vaccines		Both	Must be 0-1 score. See sheet "Vaccine Scoring Rubric" for guidelines
																																			5. Dose per Container			Scored Vaccines		Both	Must be 0-1 score. See sheet "Vaccine Scoring Rubric" for guidelines
																																			Dose Requirements			Scored Vaccines		Both
																																			Dose per Container-Raw			Scored Vaccines		Portfolio	The actual number of doses (e..g "5" for a 5-dose vial)
																																			Average Age at Administration			Scored Vaccines		Portfolio	If <1 year then enter "1"
																																			Duration of Effectiveness			Scored Vaccines		Portfolio	If lifetime effectiveness, enter "Lifetime"
																																			Closed Vial Wastage Rate			Scored Vaccines		Portfolio
																																			Open Vial Wastage Rate			Scored Vaccines		Portfolio
																																			Vaccine Efficacy			Other HIP-Valuation Data		Portfolio	Separate parameters for each disease covered
																																			Research & Development Costs			Other HIP-Valuation Data		Portfolio
																																			Regulatory Approval & Commercialization Costs			Other HIP-Valuation Data		Portfolio
																																			Ongoing Regulatory Costs			Other HIP-Valuation Data		Portfolio
																																			Cost timeline pre-production			Other HIP-Valuation Data		Portfolio	Separate parameters for R&D, regulatory, facility & equipment fixed costs
																																			Uncertainty of production costs			Other HIP-Valuation Data		Portfolio	Separate parameters for fixed & variable production costs
																																			Salvage value of facility equipment			Other HIP-Valuation Data		Portfolio
																																			Prior & Future Donor Grant information			Other HIP-Valuation Data		Portfolio	Separate parameters for investment start date, duration, and amount
																																			Prior & Future Donor Loan information			Other HIP-Valuation Data		Portfolio	Separate parameters for loan date, duration, amount, and interest rate
																	Example 3: Coverage+Portfolio analysis (80 LMIC countries, National unit of analysis, 4 Test Vaccine options)																		Probability of Technical & Regulatory Succes			Other HIP-Valuation Data		Portfolio	Separate parameters for Exploratory, Pre-clinical, Phase I/II/III, Regulatory Approval
																																			Demand Uncertainty			Other HIP-Valuation Data		Portfolio	Separate parameters for each 5-year time increment of Portfolio analysis
																																			Facility Capital Expenditures			Manufacturer Cost Scaling		Portfolio	Separate parameters for Building, Equipment
																																			Annual Facility Expenditures			Manufacturer Cost Scaling		Portfolio	Separate parameters for Overhead, Maintenance
																																			Cost of Goods Sold			Manufacturer Cost Scaling		Portfolio	Separate parameters for Labor, Raw Materials, Utilities, and Other
																																			Service Delivery Cost Multiplier			Serv Deliv Cost Multipliers		Portfolio	Separate parameters for each component of Service Delivery Cost

## Sheet: Analysis Setup
Complete steps 1 - 8 and click the "Run Analysis" button to the right
																				0	NOTE: Some countries do not have baseline vaccines assigned!
	1. Countries to Include in Analysis							2. Analysis Level of Detail				4. Disease Area to Include							7. BASELINE vaccine presentations (Max of 5 unique vaccines)												8. Sensitivity Analysis (Optional) -- Basic Country Data			Max of 3 Sensitivity Parameters across 3.1-3.4
	Select "YES" to include in analysis	Country	Gavi Eligible?	Low/ Low-Middle Income?	Sub-National Population Data?			Choose the level of detail you wish to use for selected countries in this analysis				Choose the disease area you wish to analyze for selected countries							Country	88	Baseline vaccine currently used by each country										Country Data Parameter	Amount to vary + (% of current value)		Number of Sensitivity Parameters Selected
	YES	Afghanistan	YES	YES	YES			National-Level				Measles/MR/MMR		BCG												Measles/MR/MMR_Subcutaneous_Serum Institute of India Pvt. Ltd._Measles Vaccine, Live, Attenuated					Birth Rate			0
	YES	Algeria		YES	YES									DTP					Afghanistan		Measles/MR/MMR_Subcutaneous_Serum Institute of India Pvt. Ltd._Measles Vaccine, Live, Attenuated										Current Coverage Rate (%)
	YES	Angola	TRANSITION	YES	YES			Options: 1. National-Level: Each country analyzed as a single unit 2. Urban-Rural: Each country divided into its urban & rural sub-populations 3. Subnational Level: Each country separated into its highest sub-national administrative unit (e.g. Region, State, Department, Province)						Polio					Algeria		Measles/MR/MMR_Subcutaneous_Serum Institute of India Pvt. Ltd._Measles Vaccine, Live, Attenuated										Max Coverage Rate (%)			Column # of 1st parameter
		Armenia	TRANSITION		YES									Measles/MR/MMR					Angola		Measles/MR/MMR_Subcutaneous_Serum Institute of India Pvt. Ltd._Measles Vaccine, Live, Attenuated										Population			Column # of 2nd parameter
		Azerbaijan	TRANSITION		YES									Rotavirus					Bangladesh		Measles/MR/MMR_Subcutaneous_Serum Institute of India Pvt. Ltd._Measles Vaccine, Live, Attenuated													Column # of 3rd parameter
	YES	Bangladesh	YES	YES	YES							5. Type of Analysis		HepatitisB					Benin		Measles/MR/MMR_Subcutaneous_Serum Institute of India Pvt. Ltd._Measles Vaccine, Live, Attenuated
		Belarus			YES							Select which type of analysis you wish to conduct		Hib					Bhutan		Measles/MR/MMR_Subcutaneous_Serum Institute of India Pvt. Ltd._Measles Vaccine, Live, Attenuated																							8. Time Horizon for Portfolio Analysis
		Belize										Coverage+Portfolio		PCV					Bolivia		Measles/MR/MMR_Subcutaneous_Serum Institute of India Pvt. Ltd._Measles Vaccine, Live, Attenuated										8. Sensitivity Analysis (Optional) -- Population Scores													Enter the number of years (starting from this year) over which costs and benefits for each vaccine presentation will be considered
	YES	Benin	YES	YES	YES							Coverage-Only: Comparing the coverage impact of one or more TEST vaccines against a current BASELINE vaccine used in each country		HPV					Burkina Faso		Measles/MR/MMR_Subcutaneous_Serum Institute of India Pvt. Ltd._Measles Vaccine, Live, Attenuated										Selected Barriers	Amount to vary + (% of current value)												10
	YES	Bhutan	TRANSITION	YES	YES									Measles					Burundi		Measles/MR/MMR_Subcutaneous_Serum Institute of India Pvt. Ltd._Measles Vaccine, Live, Attenuated										1. Vaccine Schedule													The time horizon determines the number of years over which buyers and sellers (e.g. donors, manufacturers) will estimate costs and benefits when calculating the Net Present Value of a potential vaccine investment. For manufacturers, this is the time period in which all R&D and capital costs must be recovered through the sale of vaccines.
	YES	Bolivia	TRANSITION	YES	YES							Coverage+Portfolio: Comparing several test vaccines against each other in terms of potential coverage as well as vaccine and delivery costs in a portfolio		Rubella					Cabo Verde		Measles/MR/MMR_Subcutaneous_Serum Institute of India Pvt. Ltd._Measles Vaccine, Live, Attenuated										2. Temperature Storage Requirements
		Botswana												Tuberculosis					Cambodia		Measles/MR/MMR_Subcutaneous_Serum Institute of India Pvt. Ltd._Measles Vaccine, Live, Attenuated										3. Administration Requirements
	YES	Burkina Faso	YES	YES	YES									Diptheria					Cameroon		Measles/MR/MMR_Subcutaneous_Serum Institute of India Pvt. Ltd._Measles Vaccine, Live, Attenuated										4. Acceptability of Presentation
	YES	Burundi	YES	YES	YES									Tetanus					Central African Republic		Measles/MR/MMR_Subcutaneous_Serum Institute of India Pvt. Ltd._Measles Vaccine, Live, Attenuated										5. Dose per Container
	YES	Cabo Verde		YES										Pertussis					Chad		Measles/MR/MMR_Subcutaneous_Serum Institute of India Pvt. Ltd._Measles Vaccine, Live, Attenuated
	YES	Cambodia	YES	YES	YES			3. Barriers to Include in Analysis (Max of 10)				6. Vaccine Presentations TO TEST (Max of 5)		Mumps					Comoros		Measles/MR/MMR_Subcutaneous_Serum Institute of India Pvt. Ltd._Measles Vaccine, Live, Attenuated
	YES	Cameroon	YES	YES	YES			Select "YES" to include in analysis	Barrier	Applicable to SIAs?		Select "YES" to include in analysis	Vaccine Presentations	HepB_Acute					Congo, Dem. Rep.		Measles/MR/MMR_Subcutaneous_Serum Institute of India Pvt. Ltd._Measles Vaccine, Live, Attenuated
	YES	Central African Republic	YES	YES										HepB_Cirrhosis					Congo, Rep.		Measles/MR/MMR_Subcutaneous_Serum Institute of India Pvt. Ltd._Measles Vaccine, Live, Attenuated																							8b. Vaccine Price Order (Optional to reduce model runtime)
	YES	Chad	YES	YES				YES	1. Vaccine Schedule				BCG_Intramuscular_BB- NCIPD Ltd._BCG Vaccine	HepB_Cancer					Cote d'Ivoire		Measles/MR/MMR_Subcutaneous_Serum Institute of India Pvt. Ltd._Measles Vaccine, Live, Attenuated																							Is it possible to rank any of the chosen test vaccines in terms of their relative total cost (vaccine + delivery costs, across all possible demand volumes), compared to the other selected vaccines? Select only the vaccines that can be definitively ranked (e.g. "10-dose vial is always cheapest"); leave the other slots blank
		Colombia			YES			YES	2. Temperature Storage Requirements				HepatitisB_Intramuscular_LG Chem_EuvaxB	Hepatitis B					Djibouti		Measles/MR/MMR_Subcutaneous_Serum Institute of India Pvt. Ltd._Measles Vaccine, Live, Attenuated
	YES	Comoros	YES	YES				YES	3. Administration Requirements				DTP_Intramuscular_PT Bio Farma_DTP Vaccine						Egypt, Arab Rep.		Measles/MR/MMR_Subcutaneous_Serum Institute of India Pvt. Ltd._Measles Vaccine, Live, Attenuated
	YES	Congo, Dem. Rep.	YES	YES	YES			YES	4. Acceptability of Presentation	YES			HPV_Intramuscular (1)_Merck Vaccines_Gardasil						El Salvador		Measles/MR/MMR_Subcutaneous_Serum Institute of India Pvt. Ltd._Measles Vaccine, Live, Attenuated
	YES	Congo, Rep.	YES	YES				YES	5. Dose per Container				HPV_Intramuscular (2)_GlaxoSmithKline Biologicals SA_Cervarix						Eritrea		Measles/MR/MMR_Subcutaneous_Serum Institute of India Pvt. Ltd._Measles Vaccine, Live, Attenuated										8. Sensitivity Analysis (Optional) -- Calibration Vaccine Scores
		Costa Rica			YES							YES	Measles/MR/MMR_Subcutaneous_Serum Institute of India Pvt. Ltd._Measles Vaccine, Live, Attenuated						Eswatini		Measles/MR/MMR_Subcutaneous_Serum Institute of India Pvt. Ltd._Measles Vaccine, Live, Attenuated										Selected Barriers	Amount to vary vaccine scores for selected calibration vaccines (% of current value)												1	Measles/MR/MMR_Subcutaneous_Serum Institute of India Pvt. Ltd._Measles Vaccine, Live, Attenuated			Cheapest | | V Most Expensive
	YES	Cote d'Ivoire	YES	YES	YES								Measles/MR/MMR_10-dose vial Halal__						Ethiopia		Measles/MR/MMR_Subcutaneous_Serum Institute of India Pvt. Ltd._Measles Vaccine, Live, Attenuated											Measles/MR/MMR_Subcutaneous_Serum Institute of India Pvt. Ltd._Measles Vaccine, Live, Attenuated												2
		Cuba	TRANSITION		YES							YES	Measles/MR/MMR_5-dose vial__						Gambia, The		Measles/MR/MMR_Subcutaneous_Serum Institute of India Pvt. Ltd._Measles Vaccine, Live, Attenuated										1. Vaccine Schedule													3
	YES	Djibouti	YES	YES									Measles/MR/MMR_5-dose vial Halal__						Ghana		Measles/MR/MMR_Subcutaneous_Serum Institute of India Pvt. Ltd._Measles Vaccine, Live, Attenuated										2. Temperature Storage Requirements													4
		Dominica										YES	Measles/MR/MMR_Dual Chamber__						Guinea		Measles/MR/MMR_Subcutaneous_Serum Institute of India Pvt. Ltd._Measles Vaccine, Live, Attenuated										3. Administration Requirements													5
		Dominican Republic			YES								Measles/MR/MMR_Dual Chamber Halal__						Guinea-Bissau		Measles/MR/MMR_Subcutaneous_Serum Institute of India Pvt. Ltd._Measles Vaccine, Live, Attenuated										4. Acceptability of Presentation
		Ecuador			YES								Measles/MR/MMR_Dual Chamber (optimal)__						Haiti		Measles/MR/MMR_Subcutaneous_Serum Institute of India Pvt. Ltd._Measles Vaccine, Live, Attenuated										5. Dose per Container
	YES	Egypt, Arab Rep.		YES	YES								Measles/MR/MMR_Dual Chamber (optimal Halal)__						Honduras		Measles/MR/MMR_Subcutaneous_Serum Institute of India Pvt. Ltd._Measles Vaccine, Live, Attenuated
	YES	El Salvador		YES	YES							YES	Measles/MR/MMR_Aerosol__						India		Measles/MR/MMR_Subcutaneous_Serum Institute of India Pvt. Ltd._Measles Vaccine, Live, Attenuated
		Equatorial Guinea											Measles/MR/MMR_Aerosol Halal__						Indonesia		Measles/MR/MMR_Subcutaneous_Serum Institute of India Pvt. Ltd._Measles Vaccine, Live, Attenuated
	YES	Eritrea	YES	YES									Measles/MR/MMR_Aerosol (optimal)__						Iran, Islamic Rep.		Measles/MR/MMR_Subcutaneous_Serum Institute of India Pvt. Ltd._Measles Vaccine, Live, Attenuated
	YES	Eswatini		YES									Measles/MR/MMR_Aerosol (optimal Halal)__						Kenya		Measles/MR/MMR_Subcutaneous_Serum Institute of India Pvt. Ltd._Measles Vaccine, Live, Attenuated
	YES	Ethiopia	YES	YES	YES							YES	Measles/MR/MMR_Microarray Patch (minimum)__						Kiribati		Measles/MR/MMR_Subcutaneous_Serum Institute of India Pvt. Ltd._Measles Vaccine, Live, Attenuated
		Gabon											Measles/MR/MMR_Microarray Patch (minimum Halal)__						Korea, Dem. People’s Rep.		Measles/MR/MMR_Subcutaneous_Serum Institute of India Pvt. Ltd._Measles Vaccine, Live, Attenuated
	YES	Gambia, The	YES	YES	YES								Measles/MR/MMR_Microarray Patch (optimal)__						Kyrgyz Republic		Measles/MR/MMR_Subcutaneous_Serum Institute of India Pvt. Ltd._Measles Vaccine, Live, Attenuated
		Georgia	TRANSITION		YES								Measles/MR/MMR_Microarray Patch (optimal Halal)__						Lao PDR		Measles/MR/MMR_Subcutaneous_Serum Institute of India Pvt. Ltd._Measles Vaccine, Live, Attenuated
	YES	Ghana	YES	YES	YES								Polio_Oral_Sanofi Pasteur SA_OPVERO Trivalent						Lebanon		Measles/MR/MMR_Subcutaneous_Serum Institute of India Pvt. Ltd._Measles Vaccine, Live, Attenuated										8. Sensitivity Analysis (Optional) -- Test Vaccine Scores
		Grenada											Pentavalent_Intramuscular_Serum Institute of India Pvt. Ltd._Diphtheria, Tetanus, Pertussis, Hepatitis B and Haemophilus influenzae type b Conjugate Vaccine Adsorbed						Lesotho		Measles/MR/MMR_Subcutaneous_Serum Institute of India Pvt. Ltd._Measles Vaccine, Live, Attenuated										Selected Barriers	Amount to vary vaccine scores for selected test vaccines (% of current value)
		Guatemala			YES								Rotavirus_Oral_GSK_Rotarix						Liberia		Measles/MR/MMR_Subcutaneous_Serum Institute of India Pvt. Ltd._Measles Vaccine, Live, Attenuated											Measles/MR/MMR_Subcutaneous_Serum Institute of India Pvt. Ltd._Measles Vaccine, Live, Attenuated	Measles/MR/MMR_5-dose vial__	Measles/MR/MMR_Dual Chamber__	Measles/MR/MMR_Aerosol__	Measles/MR/MMR_Microarray Patch (minimum)__
	YES	Guinea	YES	YES	YES								Rotavirus_Intramuscular__						Madagascar		Measles/MR/MMR_Subcutaneous_Serum Institute of India Pvt. Ltd._Measles Vaccine, Live, Attenuated										1. Vaccine Schedule
	YES	Guinea-Bissau	YES	YES	YES								PCV_Intramuscular_Pfizer_Prevenar 13 Multidose Vial						Malawi		Measles/MR/MMR_Subcutaneous_Serum Institute of India Pvt. Ltd._Measles Vaccine, Live, Attenuated										2. Temperature Storage Requirements
		Guyana	TRANSITION																Mali		Measles/MR/MMR_Subcutaneous_Serum Institute of India Pvt. Ltd._Measles Vaccine, Live, Attenuated										3. Administration Requirements
	YES	Haiti	YES	YES															Mauritania		Measles/MR/MMR_Subcutaneous_Serum Institute of India Pvt. Ltd._Measles Vaccine, Live, Attenuated										4. Acceptability of Presentation
	YES	Honduras	TRANSITION	YES	YES														Micronesia, Fed. Sts.		Measles/MR/MMR_Subcutaneous_Serum Institute of India Pvt. Ltd._Measles Vaccine, Live, Attenuated										5. Dose per Container
	YES	India	YES	YES	YES														Mongolia		Measles/MR/MMR_Subcutaneous_Serum Institute of India Pvt. Ltd._Measles Vaccine, Live, Attenuated
	YES	Indonesia	TRANSITION	YES	YES														Morocco		Measles/MR/MMR_Subcutaneous_Serum Institute of India Pvt. Ltd._Measles Vaccine, Live, Attenuated
	YES	Iran, Islamic Rep.		YES	YES														Mozambique		Measles/MR/MMR_Subcutaneous_Serum Institute of India Pvt. Ltd._Measles Vaccine, Live, Attenuated
		Iraq			YES														Myanmar		Measles/MR/MMR_Subcutaneous_Serum Institute of India Pvt. Ltd._Measles Vaccine, Live, Attenuated
		Jamaica			YES														Nepal		Measles/MR/MMR_Subcutaneous_Serum Institute of India Pvt. Ltd._Measles Vaccine, Live, Attenuated
		Jordan			YES														Nicaragua		Measles/MR/MMR_Subcutaneous_Serum Institute of India Pvt. Ltd._Measles Vaccine, Live, Attenuated
		Kazakhstan			YES														Niger		Measles/MR/MMR_Subcutaneous_Serum Institute of India Pvt. Ltd._Measles Vaccine, Live, Attenuated
	YES	Kenya	YES	YES	YES														Nigeria		Measles/MR/MMR_Subcutaneous_Serum Institute of India Pvt. Ltd._Measles Vaccine, Live, Attenuated
	YES	Kiribati	TRANSITION	YES															Pakistan		Measles/MR/MMR_Subcutaneous_Serum Institute of India Pvt. Ltd._Measles Vaccine, Live, Attenuated
	YES	Korea, Dem. People’s Rep.	YES	YES															Papua New Guinea		Measles/MR/MMR_Subcutaneous_Serum Institute of India Pvt. Ltd._Measles Vaccine, Live, Attenuated
	YES	Kyrgyz Republic	YES	YES	YES														Philippines		Measles/MR/MMR_Subcutaneous_Serum Institute of India Pvt. Ltd._Measles Vaccine, Live, Attenuated
	YES	Lao PDR	YES	YES	YES														Rwanda		Measles/MR/MMR_Subcutaneous_Serum Institute of India Pvt. Ltd._Measles Vaccine, Live, Attenuated
	YES	Lebanon		YES	YES														Samoa		Measles/MR/MMR_Subcutaneous_Serum Institute of India Pvt. Ltd._Measles Vaccine, Live, Attenuated
	YES	Lesotho	YES	YES	YES														Sao Tome and Principe		Measles/MR/MMR_Subcutaneous_Serum Institute of India Pvt. Ltd._Measles Vaccine, Live, Attenuated
	YES	Liberia	YES	YES	YES														Senegal		Measles/MR/MMR_Subcutaneous_Serum Institute of India Pvt. Ltd._Measles Vaccine, Live, Attenuated
	YES	Madagascar	YES	YES	YES														Sierra Leone		Measles/MR/MMR_Subcutaneous_Serum Institute of India Pvt. Ltd._Measles Vaccine, Live, Attenuated
	YES	Malawi	YES	YES	YES														Solomon Islands		Measles/MR/MMR_Subcutaneous_Serum Institute of India Pvt. Ltd._Measles Vaccine, Live, Attenuated
		Malaysia																	Somalia		Measles/MR/MMR_Subcutaneous_Serum Institute of India Pvt. Ltd._Measles Vaccine, Live, Attenuated
		Maldives																	South Sudan		Measles/MR/MMR_Subcutaneous_Serum Institute of India Pvt. Ltd._Measles Vaccine, Live, Attenuated
	YES	Mali	YES	YES	YES														Sri Lanka		Measles/MR/MMR_Subcutaneous_Serum Institute of India Pvt. Ltd._Measles Vaccine, Live, Attenuated
		Marshall Islands																	Sudan		Measles/MR/MMR_Subcutaneous_Serum Institute of India Pvt. Ltd._Measles Vaccine, Live, Attenuated
	YES	Mauritania	YES	YES	YES									Measles/MR/MMR_Subcutaneous_Serum Institute of India Pvt. Ltd._Measles Vaccine, Live, Attenuated					Syrian Arab Republic		Measles/MR/MMR_Subcutaneous_Serum Institute of India Pvt. Ltd._Measles Vaccine, Live, Attenuated
		Mauritius												Measles/MR/MMR_5-dose vial__					Tajikistan		Measles/MR/MMR_Subcutaneous_Serum Institute of India Pvt. Ltd._Measles Vaccine, Live, Attenuated
	YES	Micronesia, Fed. Sts.		YES										Measles/MR/MMR_Dual Chamber__					Tanzania		Measles/MR/MMR_Subcutaneous_Serum Institute of India Pvt. Ltd._Measles Vaccine, Live, Attenuated
		Moldova	TRANSITION		YES									Measles/MR/MMR_Aerosol__					Timor-Leste		Measles/MR/MMR_Subcutaneous_Serum Institute of India Pvt. Ltd._Measles Vaccine, Live, Attenuated
	YES	Mongolia	TRANSITION	YES	YES									Measles/MR/MMR_Microarray Patch (minimum)__					Togo		Measles/MR/MMR_Subcutaneous_Serum Institute of India Pvt. Ltd._Measles Vaccine, Live, Attenuated
		Montenegro			YES														Tunisia		Measles/MR/MMR_Subcutaneous_Serum Institute of India Pvt. Ltd._Measles Vaccine, Live, Attenuated
	YES	Morocco		YES															Uganda		Measles/MR/MMR_Subcutaneous_Serum Institute of India Pvt. Ltd._Measles Vaccine, Live, Attenuated
	YES	Mozambique	YES	YES	YES														Ukraine		Measles/MR/MMR_Subcutaneous_Serum Institute of India Pvt. Ltd._Measles Vaccine, Live, Attenuated
	YES	Myanmar	YES	YES	YES														Uzbekistan		Measles/MR/MMR_Subcutaneous_Serum Institute of India Pvt. Ltd._Measles Vaccine, Live, Attenuated
		Namibia																	Vanuatu		Measles/MR/MMR_Subcutaneous_Serum Institute of India Pvt. Ltd._Measles Vaccine, Live, Attenuated
	YES	Nepal	YES	YES	YES														Vietnam		Measles/MR/MMR_Subcutaneous_Serum Institute of India Pvt. Ltd._Measles Vaccine, Live, Attenuated
	YES	Nicaragua	YES	YES	YES														West Bank and Gaza		Measles/MR/MMR_Subcutaneous_Serum Institute of India Pvt. Ltd._Measles Vaccine, Live, Attenuated
	YES	Niger	YES	YES	YES														Yemen, Rep.		Measles/MR/MMR_Subcutaneous_Serum Institute of India Pvt. Ltd._Measles Vaccine, Live, Attenuated
	YES	Nigeria	YES	YES	YES														Zambia		Measles/MR/MMR_Subcutaneous_Serum Institute of India Pvt. Ltd._Measles Vaccine, Live, Attenuated
	YES	Pakistan	YES	YES															Zimbabwe		Measles/MR/MMR_Subcutaneous_Serum Institute of India Pvt. Ltd._Measles Vaccine, Live, Attenuated
	YES	Papua New Guinea	YES	YES
		Paraguay
		Peru			YES
	YES	Philippines		YES	YES
		Romania			YES
	YES	Rwanda	YES	YES	YES
	YES	Samoa		YES
	YES	Sao Tome and Principe	YES	YES
	YES	Senegal	YES	YES	YES
		Serbia
	YES	Sierra Leone	YES	YES	YES
	YES	Solomon Islands	YES	YES
	YES	Somalia	YES	YES
		South Africa			YES
	YES	South Sudan	YES	YES	YES
	YES	Sri Lanka	TRANSITION	YES	YES
		St. Lucia
		St. Vincent and the Grenadines
	YES	Sudan	YES	YES	YES
		Suriname
	YES	Syrian Arab Republic	YES	YES	YES
	YES	Tajikistan	YES	YES	YES
	YES	Tanzania	YES	YES	YES
		Thailand			YES
	YES	Timor-Leste	TRANSITION	YES	YES
	YES	Togo	YES	YES	YES
		Tonga
	YES	Tunisia		YES	YES
		Tuvalu
	YES	Uganda	YES	YES
	YES	Ukraine		YES
	YES	Uzbekistan	YES	YES	YES
	YES	Vanuatu		YES
	YES	Vietnam	YES	YES	YES
	YES	West Bank and Gaza		YES
	YES	Yemen, Rep.	YES	YES	YES
	YES	Zambia	YES	YES	YES
	YES	Zimbabwe	YES	YES	YES

## Sheet: Results - Coverage Only
9843	Coverage - Global Summary
			Baseline				Sensitivity Analysis (if applicable)
		Test Vaccine Name	Current Coverage Rate	Coverage Rate w/ Test Vaccine	Avg Change in Coverage	Total Change in # Individuals Vaccinated	Minimum Coverage Rate with Test Vaccine	Maximum Coverage Rate with Test Vaccine	Standard Deviation of Coverage Rate	Minimum Change in Coverage	Maximum Change in Coverage	Standard Deviation of Coverage Rate
		Measles/MR/MMR_Subcutaneous_Serum Institute of India Pvt. Ltd._Measles Vaccine, Live, Attenuated				0							#VALUE!	#VALUE!	Measles/MR/MMR Subcutaneous_Serum Institute of India Pvt. Ltd._Measles Vaccine, Live, Attenuated
		Measles/MR/MMR_5-dose vial__				0							#VALUE!	#VALUE!	Measles/MR/MMR 5-dose vial__
		Measles/MR/MMR_Dual Chamber__				0								#VALUE!	Measles/MR/MMR Dual Chamber__
		Measles/MR/MMR_Aerosol__				0								#VALUE!	Measles/MR/MMR Aerosol__
		Measles/MR/MMR_Microarray Patch (minimum)__				0								#VALUE!	Measles/MR/MMR Microarray Patch (minimum)__
							Coverage Equity (not calculated if National-Level unit of analysis)
							Test Vaccine Name			Current Coverage Equity	Coverage Equity w/ Test Vaccine	Change in Equity
							Measles/MR/MMR_Subcutaneous_Serum Institute of India Pvt. Ltd._Measles Vaccine, Live, Attenuated			#DIV/0!	#DIV/0!	#DIV/0!
							Measles/MR/MMR_5-dose vial__			#DIV/0!	#DIV/0!	#DIV/0!
							Measles/MR/MMR_Dual Chamber__			#DIV/0!	#DIV/0!	#DIV/0!
							Measles/MR/MMR_Aerosol__			#DIV/0!	#DIV/0!	#DIV/0!
							Measles/MR/MMR_Microarray Patch (minimum)__			#DIV/0!	#DIV/0!	#DIV/0!
			Maximum Coverage						Minimum Coverage						Coverage Equity						Population
		Country	Current Coverage - Urban	Measles/MR/MMR_Subcutaneous_Serum Institute of India Pvt. Ltd._Measles Vaccine, Live, Attenuated	Measles/MR/MMR_5-dose vial__	Measles/MR/MMR_Dual Chamber__	Measles/MR/MMR_Aerosol__	Measles/MR/MMR_Microarray Patch (minimum)__	Current Coverage - Rural	Measles/MR/MMR_Subcutaneous_Serum Institute of India Pvt. Ltd._Measles Vaccine, Live, Attenuated	Measles/MR/MMR_5-dose vial__	Measles/MR/MMR_Dual Chamber__	Measles/MR/MMR_Aerosol__	Measles/MR/MMR_Microarray Patch (minimum)__	Current Equity	Measles/MR/MMR_Subcutaneous_Serum Institute of India Pvt. Ltd._Measles Vaccine, Live, Attenuated	Measles/MR/MMR_5-dose vial__	Measles/MR/MMR_Dual Chamber__	Measles/MR/MMR_Aerosol__	Measles/MR/MMR_Microarray Patch (minimum)__	Total Population
		Afghanistan	0	0	0	0	0	0	0	0	0	0	0	0							0
		Algeria	0	0	0	0	0	0	0	0	0	0	0	0							0
		Angola	0	0	0	0	0	0	0	0	0	0	0	0							0
		Bangladesh	0	0	0	0	0	0	0	0	0	0	0	0							0
		Benin	0	0	0	0	0	0	0	0	0	0	0	0							0
		Bhutan	0	0	0	0	0	0	0	0	0	0	0	0							0
		Bolivia	0	0	0	0	0	0	0	0	0	0	0	0							0
		Burkina Faso	0	0	0	0	0	0	0	0	0	0	0	0							0
		Burundi	0	0	0	0	0	0	0	0	0	0	0	0							0
		Cabo Verde	0	0	0	0	0	0	0	0	0	0	0	0							0
		Cambodia	0	0	0	0	0	0	0	0	0	0	0	0							0
		Cameroon	0	0	0	0	0	0	0	0	0	0	0	0							0
		Central African Republic	0	0	0	0	0	0	0	0	0	0	0	0							0
		Chad	0	0	0	0	0	0	0	0	0	0	0	0							0
		Comoros	0	0	0	0	0	0	0	0	0	0	0	0							0
		Congo, Dem. Rep.	0	0	0	0	0	0	0	0	0	0	0	0							0
		Congo, Rep.	0	0	0	0	0	0	0	0	0	0	0	0							0
		Cote d'Ivoire	0	0	0	0	0	0	0	0	0	0	0	0							0
		Djibouti	0	0	0	0	0	0	0	0	0	0	0	0							0
		Egypt, Arab Rep.	0	0	0	0	0	0	0	0	0	0	0	0							0
		El Salvador	0	0	0	0	0	0	0	0	0	0	0	0							0
		Eritrea	0	0	0	0	0	0	0	0	0	0	0	0							0
		Eswatini	0	0	0	0	0	0	0	0	0	0	0	0							0
		Ethiopia	0	0	0	0	0	0	0	0	0	0	0	0							0
		Gambia, The	0	0	0	0	0	0	0	0	0	0	0	0							0
		Ghana	0	0	0	0	0	0	0	0	0	0	0	0							0
		Guinea	0	0	0	0	0	0	0	0	0	0	0	0							0
		Guinea-Bissau	0	0	0	0	0	0	0	0	0	0	0	0							0
		Haiti	0	0	0	0	0	0	0	0	0	0	0	0							0
		Honduras	0	0	0	0	0	0	0	0	0	0	0	0							0
		India	0	0	0	0	0	0	0	0	0	0	0	0							0
		Indonesia	0	0	0	0	0	0	0	0	0	0	0	0							0
		Iran, Islamic Rep.	0	0	0	0	0	0	0	0	0	0	0	0							0
		Kenya	0	0	0	0	0	0	0	0	0	0	0	0							0
		Kiribati	0	0	0	0	0	0	0	0	0	0	0	0							0
		Korea, Dem. People’s Rep.	0	0	0	0	0	0	0	0	0	0	0	0							0
		Kyrgyz Republic	0	0	0	0	0	0	0	0	0	0	0	0							0
		Lao PDR	0	0	0	0	0	0	0	0	0	0	0	0							0
		Lebanon	0	0	0	0	0	0	0	0	0	0	0	0							0
		Lesotho	0	0	0	0	0	0	0	0	0	0	0	0							0
		Liberia	0	0	0	0	0	0	0	0	0	0	0	0							0
		Madagascar	0	0	0	0	0	0	0	0	0	0	0	0							0
		Malawi	0	0	0	0	0	0	0	0	0	0	0	0							0
		Mali	0	0	0	0	0	0	0	0	0	0	0	0							0
		Mauritania	0	0	0	0	0	0	0	0	0	0	0	0							0
		Micronesia, Fed. Sts.	0	0	0	0	0	0	0	0	0	0	0	0							0
		Mongolia	0	0	0	0	0	0	0	0	0	0	0	0							0
		Morocco	0	0	0	0	0	0	0	0	0	0	0	0							0
		Mozambique	0	0	0	0	0	0	0	0	0	0	0	0							0
		Myanmar	0	0	0	0	0	0	0	0	0	0	0	0							0
		Nepal	0	0	0	0	0	0	0	0	0	0	0	0							0
		Nicaragua	0	0	0	0	0	0	0	0	0	0	0	0							0
		Niger	0	0	0	0	0	0	0	0	0	0	0	0							0
		Nigeria	0	0	0	0	0	0	0	0	0	0	0	0							0
		Pakistan	0	0	0	0	0	0	0	0	0	0	0	0							0
		Papua New Guinea	0	0	0	0	0	0	0	0	0	0	0	0							0
		Philippines	0	0	0	0	0	0	0	0	0	0	0	0							0
		Rwanda	0	0	0	0	0	0	0	0	0	0	0	0							0
		Samoa	0	0	0	0	0	0	0	0	0	0	0	0							0
		Sao Tome and Principe	0	0	0	0	0	0	0	0	0	0	0	0							0
		Senegal	0	0	0	0	0	0	0	0	0	0	0	0							0
		Sierra Leone	0	0	0	0	0	0	0	0	0	0	0	0							0
		Solomon Islands	0	0	0	0	0	0	0	0	0	0	0	0							0
		Somalia	0	0	0	0	0	0	0	0	0	0	0	0							0
		South Sudan	0	0	0	0	0	0	0	0	0	0	0	0							0
		Sri Lanka	0	0	0	0	0	0	0	0	0	0	0	0							0
		Sudan	0	0	0	0	0	0	0	0	0	0	0	0							0
		Syrian Arab Republic	0	0	0	0	0	0	0	0	0	0	0	0							0
		Tajikistan	0	0	0	0	0	0	0	0	0	0	0	0							0
		Tanzania	0	0	0	0	0	0	0	0	0	0	0	0							0
		Timor-Leste	0	0	0	0	0	0	0	0	0	0	0	0							0
		Togo	0	0	0	0	0	0	0	0	0	0	0	0							0
		Tunisia	0	0	0	0	0	0	0	0	0	0	0	0							0
		Uganda	0	0	0	0	0	0	0	0	0	0	0	0							0
		Ukraine	0	0	0	0	0	0	0	0	0	0	0	0							0
		Uzbekistan	0	0	0	0	0	0	0	0	0	0	0	0							0
		Vanuatu	0	0	0	0	0	0	0	0	0	0	0	0							0
		Vietnam	0	0	0	0	0	0	0	0	0	0	0	0							0
		West Bank and Gaza	0	0	0	0	0	0	0	0	0	0	0	0							0
		Yemen, Rep.	0	0	0	0	0	0	0	0	0	0	0	0							0
		Zambia	0	0	0	0	0	0	0	0	0	0	0	0							0
		Zimbabwe	0	0	0	0	0	0	0	0	0	0	0	0							0
	Scenario	Test Vaccine Name	Current Coverage Rate	Coverage Rate w/ Test Vaccine	Avg Change in Coverage	Total Change in # Individuals Vaccinated
	Scenario 2	Measles/MR/MMR_Subcutaneous_Serum Institute of India Pvt. Ltd._Measles Vaccine, Live, Attenuated					2
	Scenario 2	Measles/MR/MMR_5-dose vial__					2
	Scenario 2	Measles/MR/MMR_Dual Chamber__					2
	Scenario 2	Measles/MR/MMR_Aerosol__					2
	Scenario 2	Measles/MR/MMR_Microarray Patch (minimum)__					2
	Scenario 3	Measles/MR/MMR_Subcutaneous_Serum Institute of India Pvt. Ltd._Measles Vaccine, Live, Attenuated					3
	Scenario 3	Measles/MR/MMR_5-dose vial__					3
	Scenario 3	Measles/MR/MMR_Dual Chamber__					3
	Scenario 3	Measles/MR/MMR_Aerosol__					3
	Scenario 3	Measles/MR/MMR_Microarray Patch (minimum)__					3
	Scenario 4	Measles/MR/MMR_Subcutaneous_Serum Institute of India Pvt. Ltd._Measles Vaccine, Live, Attenuated					4
	Scenario 4	Measles/MR/MMR_5-dose vial__					4
	Scenario 4	Measles/MR/MMR_Dual Chamber__					4
	Scenario 4	Measles/MR/MMR_Aerosol__					4
	Scenario 4	Measles/MR/MMR_Microarray Patch (minimum)__					4
	Scenario 5	Measles/MR/MMR_Subcutaneous_Serum Institute of India Pvt. Ltd._Measles Vaccine, Live, Attenuated					5
	Scenario 5	Measles/MR/MMR_5-dose vial__					5
	Scenario 5	Measles/MR/MMR_Dual Chamber__					5
	Scenario 5	Measles/MR/MMR_Aerosol__					5
	Scenario 5	Measles/MR/MMR_Microarray Patch (minimum)__					5
	Scenario 6	Measles/MR/MMR_Subcutaneous_Serum Institute of India Pvt. Ltd._Measles Vaccine, Live, Attenuated					6
	Scenario 6	Measles/MR/MMR_5-dose vial__					6
	Scenario 6	Measles/MR/MMR_Dual Chamber__					6
	Scenario 6	Measles/MR/MMR_Aerosol__					6
	Scenario 6	Measles/MR/MMR_Microarray Patch (minimum)__					6
	Scenario 7	Measles/MR/MMR_Subcutaneous_Serum Institute of India Pvt. Ltd._Measles Vaccine, Live, Attenuated					7
	Scenario 7	Measles/MR/MMR_5-dose vial__					7
	Scenario 7	Measles/MR/MMR_Dual Chamber__					7
	Scenario 7	Measles/MR/MMR_Aerosol__					7
	Scenario 7	Measles/MR/MMR_Microarray Patch (minimum)__					7
	Scenario 8	Measles/MR/MMR_Subcutaneous_Serum Institute of India Pvt. Ltd._Measles Vaccine, Live, Attenuated					8
	Scenario 8	Measles/MR/MMR_5-dose vial__					8
	Scenario 8	Measles/MR/MMR_Dual Chamber__					8
	Scenario 8	Measles/MR/MMR_Aerosol__					8
	Scenario 8	Measles/MR/MMR_Microarray Patch (minimum)__					8
	Scenario 9	Measles/MR/MMR_Subcutaneous_Serum Institute of India Pvt. Ltd._Measles Vaccine, Live, Attenuated					9
	Scenario 9	Measles/MR/MMR_5-dose vial__					9
	Scenario 9	Measles/MR/MMR_Dual Chamber__					9
	Scenario 9	Measles/MR/MMR_Aerosol__					9
	Scenario 9	Measles/MR/MMR_Microarray Patch (minimum)__					9
	Scenario 10	Measles/MR/MMR_Subcutaneous_Serum Institute of India Pvt. Ltd._Measles Vaccine, Live, Attenuated					10
	Scenario 10	Measles/MR/MMR_5-dose vial__					10
	Scenario 10	Measles/MR/MMR_Dual Chamber__					10
	Scenario 10	Measles/MR/MMR_Aerosol__					10
	Scenario 10	Measles/MR/MMR_Microarray Patch (minimum)__					10
	Scenario 11	Measles/MR/MMR_Subcutaneous_Serum Institute of India Pvt. Ltd._Measles Vaccine, Live, Attenuated					11
	Scenario 11	Measles/MR/MMR_5-dose vial__					11
	Scenario 11	Measles/MR/MMR_Dual Chamber__					11
	Scenario 11	Measles/MR/MMR_Aerosol__					11
	Scenario 11	Measles/MR/MMR_Microarray Patch (minimum)__					11
	Scenario 12	Measles/MR/MMR_Subcutaneous_Serum Institute of India Pvt. Ltd._Measles Vaccine, Live, Attenuated					12
	Scenario 12	Measles/MR/MMR_5-dose vial__					12
	Scenario 12	Measles/MR/MMR_Dual Chamber__					12
	Scenario 12	Measles/MR/MMR_Aerosol__					12
	Scenario 12	Measles/MR/MMR_Microarray Patch (minimum)__					12
	Scenario 13	Measles/MR/MMR_Subcutaneous_Serum Institute of India Pvt. Ltd._Measles Vaccine, Live, Attenuated					13
	Scenario 13	Measles/MR/MMR_5-dose vial__					13
	Scenario 13	Measles/MR/MMR_Dual Chamber__					13
	Scenario 13	Measles/MR/MMR_Aerosol__					13
	Scenario 13	Measles/MR/MMR_Microarray Patch (minimum)__					13
	Scenario 14	Measles/MR/MMR_Subcutaneous_Serum Institute of India Pvt. Ltd._Measles Vaccine, Live, Attenuated					14
	Scenario 14	Measles/MR/MMR_5-dose vial__					14
	Scenario 14	Measles/MR/MMR_Dual Chamber__					14
	Scenario 14	Measles/MR/MMR_Aerosol__					14
	Scenario 14	Measles/MR/MMR_Microarray Patch (minimum)__					14
	Scenario 15	Measles/MR/MMR_Subcutaneous_Serum Institute of India Pvt. Ltd._Measles Vaccine, Live, Attenuated					15
	Scenario 15	Measles/MR/MMR_5-dose vial__					15
	Scenario 15	Measles/MR/MMR_Dual Chamber__					15
	Scenario 15	Measles/MR/MMR_Aerosol__					15
	Scenario 15	Measles/MR/MMR_Microarray Patch (minimum)__					15
	Scenario 16	Measles/MR/MMR_Subcutaneous_Serum Institute of India Pvt. Ltd._Measles Vaccine, Live, Attenuated					16
	Scenario 16	Measles/MR/MMR_5-dose vial__					16
	Scenario 16	Measles/MR/MMR_Dual Chamber__					16
	Scenario 16	Measles/MR/MMR_Aerosol__					16
	Scenario 16	Measles/MR/MMR_Microarray Patch (minimum)__					16
	Scenario 17	Measles/MR/MMR_Subcutaneous_Serum Institute of India Pvt. Ltd._Measles Vaccine, Live, Attenuated					17
	Scenario 17	Measles/MR/MMR_5-dose vial__					17
	Scenario 17	Measles/MR/MMR_Dual Chamber__					17
	Scenario 17	Measles/MR/MMR_Aerosol__					17
	Scenario 17	Measles/MR/MMR_Microarray Patch (minimum)__					17
	Scenario 18	Measles/MR/MMR_Subcutaneous_Serum Institute of India Pvt. Ltd._Measles Vaccine, Live, Attenuated					18
	Scenario 18	Measles/MR/MMR_5-dose vial__					18
	Scenario 18	Measles/MR/MMR_Dual Chamber__					18
	Scenario 18	Measles/MR/MMR_Aerosol__					18
	Scenario 18	Measles/MR/MMR_Microarray Patch (minimum)__					18
	Scenario 19	Measles/MR/MMR_Subcutaneous_Serum Institute of India Pvt. Ltd._Measles Vaccine, Live, Attenuated					19
	Scenario 19	Measles/MR/MMR_5-dose vial__					19
	Scenario 19	Measles/MR/MMR_Dual Chamber__					19
	Scenario 19	Measles/MR/MMR_Aerosol__					19
	Scenario 19	Measles/MR/MMR_Microarray Patch (minimum)__					19
	Scenario 20	Measles/MR/MMR_Subcutaneous_Serum Institute of India Pvt. Ltd._Measles Vaccine, Live, Attenuated					20
	Scenario 20	Measles/MR/MMR_5-dose vial__					20
	Scenario 20	Measles/MR/MMR_Dual Chamber__					20
	Scenario 20	Measles/MR/MMR_Aerosol__					20
	Scenario 20	Measles/MR/MMR_Microarray Patch (minimum)__					20
	Scenario 21	Measles/MR/MMR_Subcutaneous_Serum Institute of India Pvt. Ltd._Measles Vaccine, Live, Attenuated					21
	Scenario 21	Measles/MR/MMR_5-dose vial__					21
	Scenario 21	Measles/MR/MMR_Dual Chamber__					21
	Scenario 21	Measles/MR/MMR_Aerosol__					21
	Scenario 21	Measles/MR/MMR_Microarray Patch (minimum)__					21
	Scenario 22	Measles/MR/MMR_Subcutaneous_Serum Institute of India Pvt. Ltd._Measles Vaccine, Live, Attenuated					22
	Scenario 22	Measles/MR/MMR_5-dose vial__					22
	Scenario 22	Measles/MR/MMR_Dual Chamber__					22
	Scenario 22	Measles/MR/MMR_Aerosol__					22
	Scenario 22	Measles/MR/MMR_Microarray Patch (minimum)__					22
	Scenario 23	Measles/MR/MMR_Subcutaneous_Serum Institute of India Pvt. Ltd._Measles Vaccine, Live, Attenuated					23
	Scenario 23	Measles/MR/MMR_5-dose vial__					23
	Scenario 23	Measles/MR/MMR_Dual Chamber__					23
	Scenario 23	Measles/MR/MMR_Aerosol__					23
	Scenario 23	Measles/MR/MMR_Microarray Patch (minimum)__					23
	Scenario 24	Measles/MR/MMR_Subcutaneous_Serum Institute of India Pvt. Ltd._Measles Vaccine, Live, Attenuated					24
	Scenario 24	Measles/MR/MMR_5-dose vial__					24
	Scenario 24	Measles/MR/MMR_Dual Chamber__					24
	Scenario 24	Measles/MR/MMR_Aerosol__					24
	Scenario 24	Measles/MR/MMR_Microarray Patch (minimum)__					24
	Scenario 25	Measles/MR/MMR_Subcutaneous_Serum Institute of India Pvt. Ltd._Measles Vaccine, Live, Attenuated					25
	Scenario 25	Measles/MR/MMR_5-dose vial__					25
	Scenario 25	Measles/MR/MMR_Dual Chamber__					25
	Scenario 25	Measles/MR/MMR_Aerosol__					25
	Scenario 25	Measles/MR/MMR_Microarray Patch (minimum)__					25
	Scenario 26	Measles/MR/MMR_Subcutaneous_Serum Institute of India Pvt. Ltd._Measles Vaccine, Live, Attenuated					26
	Scenario 26	Measles/MR/MMR_5-dose vial__					26
	Scenario 26	Measles/MR/MMR_Dual Chamber__					26
	Scenario 26	Measles/MR/MMR_Aerosol__					26
	Scenario 26	Measles/MR/MMR_Microarray Patch (minimum)__					26
	Scenario 27	Measles/MR/MMR_Subcutaneous_Serum Institute of India Pvt. Ltd._Measles Vaccine, Live, Attenuated					27
	Scenario 27	Measles/MR/MMR_5-dose vial__					27
	Scenario 27	Measles/MR/MMR_Dual Chamber__					27
	Scenario 27	Measles/MR/MMR_Aerosol__					27
	Scenario 27	Measles/MR/MMR_Microarray Patch (minimum)__					27
	Coverage - Countries/regions with greatest impact
		Top 10 regions for coverage impact: Measles/MR/MMR_Subcutaneous_Serum Institute of India Pvt. Ltd._Measles Vaccine, Live, Attenuated			Measles/MR/MMR_Subcutaneous_Serum Institute of India Pvt. Ltd._Measles Vaccine, Live, Attenuated
					Country		Coverage w/ Test Vaccine	Change in Coverage
		Top 10 regions for coverage impact: Measles/MR/MMR_5-dose vial__			Measles/MR/MMR_5-dose vial__
					Country		Coverage w/ Test Vaccine	Change in Coverage
		Top 10 regions for coverage impact: Measles/MR/MMR_Dual Chamber__			Measles/MR/MMR_Dual Chamber__
					Country		Coverage w/ Test Vaccine	Change in Coverage
		Top 10 regions for coverage impact: Measles/MR/MMR_Aerosol__			Measles/MR/MMR_Aerosol__
					Country		Coverage w/ Test Vaccine	Change in Coverage
		Top 10 regions for coverage impact: Measles/MR/MMR_Microarray Patch (minimum)__			Measles/MR/MMR_Microarray Patch (minimum)__
					Country		Coverage w/ Test Vaccine	Change in Coverage

## Sheet: Results - Coverage+Portfolios
Last Row SimOutputs	Summary - Top Portfolios
65		Portfolio 13													Portfolio 73
			Average Annual Cost			Average Coverage Rate				People Vaccinated Per Year						Average Annual Cost			Average Coverage Rate				People Vaccinated Per Year
			144.33	million		0.842123				86.2093	million					145.038	million		0.842123				86.2093	million
			Portfolio Composition													Portfolio Composition
			Presentation		Annual Demand (# Doses)	Percent of Total (%)	Price/ dose (USD)	Contribution to Coverage Rate (Percentage Points)								Presentation		Annual Demand (# Doses)	Percent of Total (%)	Price / Dose (USD)	Contribution to Coverage Rate (Percentage Points)
			Subcutaneous_Serum Institute of India Pvt. Ltd._Measles Vaccine, Live, Attenuated		122174266	0.970734	0.501563	0.812455								Subcutaneous_Serum Institute of India Pvt. Ltd._Measles Vaccine, Live, Attenuated		122174266	0.972315	0.501563	0.812455
			5-dose vial__		0	0										5-dose vial__		0	0
			Dual Chamber__		0	0										Dual Chamber__		0	0
			Aerosol__		3.68332e+06	0.0292657	10.8594	0.0296683								Aerosol__		0	0
			Microarray Patch (minimum)__		0	0										Microarray Patch (minimum)__		3.47869e+06	0.0276849	11.4297	0.0296683
			Subcutaneous_Serum Institute of India Pvt. Ltd._Measles Vaccine, Live, Attenuated						Aerosol__			Vaccine Procurements	7.5916e+07			Subcutaneous_Serum Institute of India Pvt. Ltd._Measles Vaccine, Live, Attenuated							Microarray Patch (minimum)__		Vaccine Procurements	7.57378e+07
			122174266						3.68332e+06			Annualized grant spending	0			122174266							3.47869e+06		Annualized grant spending	885470
												Supply Chain & Service Delivery	6.84145e+07												Supply Chain & Service Delivery	6.84145e+07
											0	R&D + Regulatory	0											-0.0116913	R&D + Regulatory	-885470
											0.30322	Facility & Equip.	2.30192e+07											0.359921	Facility & Equip.	2.72596e+07
											0.541373	COGS	4.10988e+07											0.520964	COGS	3.94567e+07
											0.155407	Profit Margin	1.17979e+07											0.130806	Profit Margin	9.90699e+06
	Details - All Portfolio Options
				Annual demand (# Doses) for each presentation							Expected price per dose (USD) for each presentation							Portfolio Summary Statistics				Buyer Cost breakdown					Vaccine Purchase Price breakdown				Contribution of Each Presentation to Coverage Rate					Cumulative Coverage Rate					Coverage Rate Ranking
Unique Portfolios			Portfolio	Measles/MR/MMR_Subcutaneous_Serum Institute of India Pvt. Ltd._Measles Vaccine, Live, Attenuated		Measles/MR/MMR_5-dose vial__		Measles/MR/MMR_Dual Chamber__	Measles/MR/MMR_Aerosol__	Measles/MR/MMR_Microarray Patch (minimum)__	Measles/MR/MMR_Subcutaneous_Serum Institute of India Pvt. Ltd._Measles Vaccine, Live, Attenuated	Measles/MR/MMR_5-dose vial__	Measles/MR/MMR_Dual Chamber__		Measles/MR/MMR_Aerosol__		Measles/MR/MMR_Microarray Patch (minimum)__	Total Annual Cost of portfolio		Total Annual Number of people vaccinated	Average Coverage Rate	Annualized grant spending	Vaccine Costs		Supply Chain & Service Delivery Costs		R&D & Regulatory Costs	Facility, Equipment, & Certification	Cost of Goods Sold	Expected Profit	Subcutaneous_Serum Institute of India Pvt. Ltd._Measles Vaccine, Live, Attenuated	5-dose vial__	Dual Chamber__	Aerosol__	Microarray Patch (minimum)__	Measles/MR/MMR_Subcutaneous_Serum Institute of India Pvt. Ltd._Measles Vaccine, Live, Attenuated	Measles/MR/MMR_5-dose vial__	Measles/MR/MMR_Dual Chamber__	Measles/MR/MMR_Aerosol__	Measles/MR/MMR_Microarray Patch (minimum)__	Measles/MR/MMR_Subcutaneous_Serum Institute of India Pvt. Ltd._Measles Vaccine, Live, Attenuated	Measles/MR/MMR_5-dose vial__	Measles/MR/MMR_Dual Chamber__	Measles/MR/MMR_Aerosol__	Measles/MR/MMR_Microarray Patch (minimum)__
			NumYears	10		10		10	10	10
			DosePerCont	10		5		1	1	1
0			Portfolio 1	122174266		127242		324459	3.22534e+06	0	0.501563	79.0203	70.9062		12.0312			1.68503e+08		8.62094e+07	0.842123	178977	9.97885e+07		6.85351e+07		-178977	4.17981e+07	4.07848e+07	1.73846e+07	0.812455	0.000937204	0.00281161	0.0259195		0.812455	0.813392	0.816204	0.842123		1	2	3	4
1.68503e+08			Portfolio 2	0		0		0	0	0								0		0		0	0		0
1.6117e+08			Portfolio 3	122174266		0		432612	3.22534e+06	0	0.501563		53.6875		12.0312			1.6117e+08		8.62094e+07	0.842123	178977	9.24189e+07		6.8572e+07		-178977	3.61644e+07	4.08944e+07	1.55391e+07	0.812455		0.00374881	0.0259195		0.812455		0.816204	0.842123		1		2	3
1.51644e+08			Portfolio 4	0		0		0	0	0								0		0		0	0		0
1.4433e+08			Portfolio 5	0		0		0	0	0								0		0		0	0		0
1.69413e+08			Portfolio 6	0		0		0	0	0								0		0		0	0		0
1.6208e+08			Portfolio 7	122174266		127242		0	3.56882e+06	0	0.501563	79.0203			11.125			1.51644e+08		8.62093e+07	0.842123	0	8.32274e+07		6.8417e+07		0	2.86529e+07	4.09381e+07	1.36364e+07	0.812455	0.000937204		0.0287311		0.812455	0.813392		0.842123		1	2		3
1.52397e+08			Portfolio 8	0		0		0	0	0								0		0		0	0		0
1.45038e+08			Portfolio 9	122174266		0		432612	3.22534e+06	0	0.501563		53.6875		12.0312			1.6117e+08		8.62094e+07	0.842123	178977	9.24189e+07		6.8572e+07		-178977	3.61644e+07	4.08944e+07	1.55391e+07	0.812455		0.00374881	0.0259195		0.812455		0.816204	0.842123		1		2	3
			Portfolio 10	0		0		0	0	0								0		0		0	0		0
			Portfolio 11	0		0		0	0	0								0		0		0	0		0
			Portfolio 12	0		0		0	0	0								0		0		0	0		0
			Portfolio 13	122174266		0		0	3.68332e+06	0	0.501563				10.8594			1.4433e+08		8.62093e+07	0.842123	0	7.5916e+07		6.84145e+07		0	2.30192e+07	4.10988e+07	1.17979e+07	0.812455			0.0296683		0.812455			0.842123		1			2
			Portfolio 14	0		0		0	0	0								0		0		0	0		0
			Portfolio 15	122174266		0		0	3.68332e+06	0	0.501563				10.8594			1.4433e+08		8.62093e+07	0.842123	0	7.5916e+07		6.84145e+07		0	2.30192e+07	4.10988e+07	1.17979e+07	0.812455			0.0296683		0.812455			0.842123		1			2
			Portfolio 16	0		0		0	0	0								0		0		0	0		0
			Portfolio 17	0		0		0	0	0								0		0		0	0		0
			Portfolio 18	0		0		0	0	0								0		0		0	0		0
			Portfolio 19	0		0		0	0	0								0		0		0	0		0
			Portfolio 20	0		0		0	0	0								0		0		0	0		0
			Portfolio 21	0		0		0	0	0								0		0		0	0		0
			Portfolio 22	0		0		0	0	0								0		0		0	0		0
			Portfolio 23	0		0		0	0	0								0		0		0	0		0
			Portfolio 24	0		0		0	0	0								0		0		0	0		0
			Portfolio 25	122174266		127242		324459	0	3046150	0.501563	79.0203	70.9062				12.75	1.69413e+08		8.62094e+07	0.842123	1.06445e+06	9.98136e+07		6.85351e+07		-1.06445e+06	4.60385e+07	3.93472e+07	1.54924e+07	0.812455	0.000937204	0.00281161		0.0259195	0.812455	0.813392	0.816204		0.842123	1	2	3		4
			Portfolio 26	0		0		0	0	0								0		0		0	0		0
			Portfolio 27	122174266		0		432612	0	3046150	0.501563		53.6875				12.75	1.6208e+08		8.62094e+07	0.842123	1.06445e+06	9.24441e+07		6.8572e+07		-1.06445e+06	4.04048e+07	3.94568e+07	1.36469e+07	0.812455		0.00374881		0.0259195	0.812455		0.816204		0.842123	1		2		3
			Portfolio 28	0		0		0	0	0								0		0		0	0		0
			Portfolio 29	0		0		0	0	0								0		0		0	0		0
			Portfolio 30	0		0		0	0	0								0		0		0	0		0
			Portfolio 31	122174266		127242		0	3.56882e+06	0	0.501563	79.0203			11.125			1.51644e+08		8.62093e+07	0.842123	0	8.32274e+07		6.8417e+07		0	2.86529e+07	4.09381e+07	1.36364e+07	0.812455	0.000937204		0.0287311		0.812455	0.813392		0.842123		1	2		3
			Portfolio 32	0		0		0	0	0								0		0		0	0		0
			Portfolio 33	122174266		0		432612	3.22534e+06	0	0.501563		53.6875		12.0312			1.6117e+08		8.62094e+07	0.842123	178977	9.24189e+07		6.8572e+07		-178977	3.61644e+07	4.08944e+07	1.55391e+07	0.812455		0.00374881	0.0259195		0.812455		0.816204	0.842123		1		2	3
			Portfolio 34	0		0		0	0	0								0		0		0	0		0
			Portfolio 35	0		0		0	0	0								0		0		0	0		0
			Portfolio 36	0		0		0	0	0								0		0		0	0		0
			Portfolio 37	122174266		0		0	3.68332e+06	0	0.501563				10.8594			1.4433e+08		8.62093e+07	0.842123	0	7.5916e+07		6.84145e+07		0	2.30192e+07	4.10988e+07	1.17979e+07	0.812455			0.0296683		0.812455			0.842123		1			2
			Portfolio 38	0		0		0	0	0								0		0		0	0		0
			Portfolio 39	122174266		0		0	3.68332e+06	0	0.501563				10.8594			1.4433e+08		8.62093e+07	0.842123	0	7.5916e+07		6.84145e+07		0	2.30192e+07	4.10988e+07	1.17979e+07	0.812455			0.0296683		0.812455			0.842123		1			2
			Portfolio 40	0		0		0	0	0								0		0		0	0		0
			Portfolio 41	0		0		0	0	0								0		0		0	0		0
			Portfolio 42	0		0		0	0	0								0		0		0	0		0
			Portfolio 43	0		0		0	0	0								0		0		0	0		0
			Portfolio 44	0		0		0	0	0								0		0		0	0		0
			Portfolio 45	0		0		0	0	0								0		0		0	0		0
			Portfolio 46	0		0		0	0	0								0		0		0	0		0
			Portfolio 47	0		0		0	0	0								0		0		0	0		0
			Portfolio 48	0		0		0	0	0								0		0		0	0		0
			Portfolio 49	122174266		127242		0	0	3.37055e+06	0.501563	79.0203					11.7266	1.52397e+08		8.62093e+07	0.842123	885470	8.30942e+07		6.8417e+07		-885470	3.28933e+07	3.93471e+07	1.17393e+07	0.812455	0.000937204			0.0287311	0.812455	0.813392			0.842123	1	2			3
			Portfolio 50	0		0		0	0	0								0		0		0	0		0
			Portfolio 51	122174266		0		432612	0	3046150	0.501563		53.6875				12.75	1.6208e+08		8.62094e+07	0.842123	1.06445e+06	9.24441e+07		6.8572e+07		-1.06445e+06	4.04048e+07	3.94568e+07	1.36469e+07	0.812455		0.00374881		0.0259195	0.812455		0.816204		0.842123	1		2		3
			Portfolio 52	0		0		0	0	0								0		0		0	0		0
			Portfolio 53	0		0		0	0	0								0		0		0	0		0
			Portfolio 54	0		0		0	0	0								0		0		0	0		0
			Portfolio 55	122174266		127242		0	0	3.37055e+06	0.501563	79.0203					11.7266	1.52397e+08		8.62093e+07	0.842123	885470	8.30942e+07		6.8417e+07		-885470	3.28933e+07	3.93471e+07	1.17393e+07	0.812455	0.000937204			0.0287311	0.812455	0.813392			0.842123	1	2			3
			Portfolio 56	0		0		0	0	0								0		0		0	0		0
			Portfolio 57	122174266		0		432612	0	3046150	0.501563		53.6875				12.75	1.6208e+08		8.62094e+07	0.842123	1.06445e+06	9.24441e+07		6.8572e+07		-1.06445e+06	4.04048e+07	3.94568e+07	1.36469e+07	0.812455		0.00374881		0.0259195	0.812455		0.816204		0.842123	1		2		3
			Portfolio 58	0		0		0	0	0								0		0		0	0		0
			Portfolio 59	0		0		0	0	0								0		0		0	0		0
			Portfolio 60	0		0		0	0	0								0		0		0	0		0
			Portfolio 61	122174266		0		0	3.68332e+06	0	0.501563				10.8594			1.4433e+08		8.62093e+07	0.842123	0	7.5916e+07		6.84145e+07		0	2.30192e+07	4.10988e+07	1.17979e+07	0.812455			0.0296683		0.812455			0.842123		1			2
			Portfolio 62	0		0		0	0	0								0		0		0	0		0
			Portfolio 63	122174266		0		0	3.68332e+06	0	0.501563				10.8594			1.4433e+08		8.62093e+07	0.842123	0	7.5916e+07		6.84145e+07		0	2.30192e+07	4.10988e+07	1.17979e+07	0.812455			0.0296683		0.812455			0.842123		1			2
			Portfolio 64	0		0		0	0	0								0		0		0	0		0
			Portfolio 65	0		0		0	0	0								0		0		0	0		0
			Portfolio 66	0		0		0	0	0								0		0		0	0		0
			Portfolio 67	0		0		0	0	0								0		0		0	0		0
			Portfolio 68	0		0		0	0	0								0		0		0	0		0
			Portfolio 69	0		0		0	0	0								0		0		0	0		0
			Portfolio 70	0		0		0	0	0								0		0		0	0		0
			Portfolio 71	0		0		0	0	0								0		0		0	0		0
			Portfolio 72	0		0		0	0	0								0		0		0	0		0
			Portfolio 73	122174266		0		0	0	3.47869e+06	0.501563						11.4297	1.45038e+08		8.62093e+07	0.842123	885470	7.57378e+07		6.84145e+07		-885470	2.72596e+07	3.94567e+07	9.90699e+06	0.812455				0.0296683	0.812455				0.842123	1				2
			Portfolio 74	0		0		0	0	0								0		0		0	0		0
			Portfolio 75	122174266		0		0	0	3.47869e+06	0.501563						11.4297	1.45038e+08		8.62093e+07	0.842123	885470	7.57378e+07		6.84145e+07		-885470	2.72596e+07	3.94567e+07	9.90699e+06	0.812455				0.0296683	0.812455				0.842123	1				2
			Portfolio 76	0		0		0	0	0								0		0		0	0		0
			Portfolio 77	0		0		0	0	0								0		0		0	0		0
			Portfolio 78	0		0		0	0	0								0		0		0	0		0
			Portfolio 79	122174266		0		0	0	3.47869e+06	0.501563						11.4297	1.45038e+08		8.62093e+07	0.842123	885470	7.57378e+07		6.84145e+07		-885470	2.72596e+07	3.94567e+07	9.90699e+06	0.812455				0.0296683	0.812455				0.842123	1				2
			Portfolio 80	0		0		0	0	0								0		0		0	0		0
			Portfolio 81	122174266		0		0	0	3.47869e+06	0.501563						11.4297	1.45038e+08		8.62093e+07	0.842123	885470	7.57378e+07		6.84145e+07		-885470	2.72596e+07	3.94567e+07	9.90699e+06	0.812455				0.0296683	0.812455				0.842123	1				2
			Portfolio 82	0		0		0	0	0								0		0		0	0		0
			Portfolio 83	0		0		0	0	0								0		0		0	0		0
			Portfolio 84	0		0		0	0	0								0		0		0	0		0
			Portfolio 85	122174266		0		0	0	3.47869e+06	0.501563						11.4297	1.45038e+08		8.62093e+07	0.842123	885470	7.57378e+07		6.84145e+07		-885470	2.72596e+07	3.94567e+07	9.90699e+06	0.812455				0.0296683	0.812455				0.842123	1				2
			Portfolio 86	0		0		0	0	0								0		0		0	0		0
			Portfolio 87	122174266		0		0	0	3.47869e+06	0.501563						11.4297	1.45038e+08		8.62093e+07	0.842123	885470	7.57378e+07		6.84145e+07		-885470	2.72596e+07	3.94567e+07	9.90699e+06	0.812455				0.0296683	0.812455				0.842123	1				2
			Portfolio 88	0		0		0	0	0								0		0		0	0		0
			Portfolio 89	0		0		0	0	0								0		0		0	0		0
			Portfolio 90	0		0		0	0	0								0		0		0	0		0
			Portfolio 91	0		0		0	0	0								0		0		0	0		0
			Portfolio 92	0		0		0	0	0								0		0		0	0		0
			Portfolio 93	0		0		0	0	0								0		0		0	0		0
			Portfolio 94	0		0		0	0	0								0		0		0	0		0
			Portfolio 95	0		0		0	0	0								0		0		0	0		0
			Portfolio 96	0		0		0	0	0								0		0		0	0		0
			Portfolio 97	0		0		0	0	0								0		0		0	0		0
			Portfolio 98	0		0		0	0	0								0		0		0	0		0
			Portfolio 99	0		0		0	0	0								0		0		0	0		0
			Portfolio 100	0		0		0	0	0								0		0		0	0		0
			Portfolio 101	0		0		0	0	0								0		0		0	0		0
			Portfolio 102	0		0		0	0	0								0		0		0	0		0
			Portfolio 103	0		0		0	0	0								0		0		0	0		0
			Portfolio 104	0		0		0	0	0								0		0		0	0		0
			Portfolio 105	0		0		0	0	0								0		0		0	0		0
			Portfolio 106	0		0		0	0	0								0		0		0	0		0
			Portfolio 107	0		0		0	0	0								0		0		0	0		0
			Portfolio 108	0		0		0	0	0								0		0		0	0		0
			Portfolio 109	0		0		0	0	0								0		0		0	0		0
			Portfolio 110	0		0		0	0	0								0		0		0	0		0
			Portfolio 111	0		0		0	0	0								0		0		0	0		0
			Portfolio 112	0		0		0	0	0								0		0		0	0		0
			Portfolio 113	0		0		0	0	0								0		0		0	0		0
			Portfolio 114	0		0		0	0	0								0		0		0	0		0
			Portfolio 115	0		0		0	0	0								0		0		0	0		0
			Portfolio 116	0		0		0	0	0								0		0		0	0		0
			Portfolio 117	0		0		0	0	0								0		0		0	0		0
			Portfolio 118	0		0		0	0	0								0		0		0	0		0
			Portfolio 119	0		0		0	0	0								0		0		0	0		0
			Portfolio 120	0		0		0	0	0								0		0		0	0		0

## Sheet: Key Valuation Inputs
		Presentation 1			Presentation 2			Presentation 3			Presentation 4			Presentation 5
Number	Parameter	Value (Default)	Value (Manual Entry)	Value For Calculations	Value (Default)	Value (Manual Entry)	Value For Calculations	Value (Default)	Value (Manual Entry)	Value For Calculations	Value (Default)	Value (Manual Entry)	Value For Calculations	Value (Default)	Value (Manual Entry)	Value For Calculations
				Measles/MR/MMR_Subcutaneous_Serum Institute of India Pvt. Ltd._Measles Vaccine, Live, Attenuated			Measles/MR/MMR_5-dose vial__			Measles/MR/MMR_Dual Chamber__			Measles/MR/MMR_Aerosol__			Measles/MR/MMR_Microarray Patch (minimum)__
0.4	Vaccine Presentation	Measles/MR/MMR_Subcutaneous_Serum Institute of India Pvt. Ltd._Measles Vaccine, Live, Attenuated		Measles/MR/MMR_Subcutaneous_Serum Institute of India Pvt. Ltd._Measles Vaccine, Live, Attenuated	Measles/MR/MMR_5-dose vial__		Measles/MR/MMR_5-dose vial__	Measles/MR/MMR_Dual Chamber__		Measles/MR/MMR_Dual Chamber__	Measles/MR/MMR_Aerosol__		Measles/MR/MMR_Aerosol__	Measles/MR/MMR_Microarray Patch (minimum)__		Measles/MR/MMR_Microarray Patch (minimum)__
0.3	Manufacturer (label only)	Manufacturer		Manufacturer	Manufacturer		Manufacturer	Manufacturer		Manufacturer	Manufacturer		Manufacturer	Manufacturer		Manufacturer
0.5	Disease #1	Measles		Measles	Measles		Measles	Measles		Measles	Measles		Measles	Measles		Measles
0.6	Disease #2	Rubella		Rubella	Rubella		Rubella	Rubella		Rubella	Rubella		Rubella	Rubella		Rubella
0.7	Disease #3
0.8	Disease #4
0.9	Disease #5
1.1	Number of years in overall decisionmaking timeline	10		10	10		10	10		10	10		10	10		10
1.2	Current Year	1		1	1		1	1		1	1		1	1		1
1.3	Year in which vaccine production begins	1		1	1		1	1		1	1		1	1		1
1.4	Accelerated Manufacturer ROI timeline (Y/N)?	NO		NO	NO		NO	NO		NO	NO		NO	NO		NO
1.5	Accelerated Manufacturer ROI timeline (Years from beginning of production)			0			0			0			0			0
2.1	Dose per Container-Raw	10		10	5		5	1		1	1		1	1		1
2.2	Dose Requirements	1		1	1		1	1		1	1		1	1		1
2.3	Average Age at Administration	1		1	1		1	1		1	1		1	1		1
2.4	Duration of Effectiveness	Lifetime		Lifetime	Lifetime		Lifetime	Lifetime		Lifetime	Lifetime		Lifetime	Lifetime		Lifetime
2.5	Closed Vial Wastage Rate	0.15		0.15	0.15		0.15	0.1		0.1	0.15		0.15	0.1		0.1
2.6	Open Vial Wastage Rate	0.2		0.2	0.1		0.1	0		0	0		0	0		0
2.7	Vaccine Efficacy Rate_Measles	0.95		0.95	0.95		0.95	0.95		0.95	0.95		0.95	0.95		0.95
2.8	Vaccine Efficacy Rate_Rubella	0.95		0.95	0.95		0.95	0.95		0.95	0.95		0.95	0.95		0.95
2.9	Vaccine Efficacy Rate_
2.10	Vaccine Efficacy Rate_
2.11	Vaccine Efficacy Rate_
3.1	Average DALYs per Case_Measles	0.551177		0.551177	0.551177		0.551177	0.551177		0.551177	0.551177		0.551177	0.551177		0.551177
3.2	Average DALYs per Case_Rubella	0.153		0.153	0.153		0.153	0.153		0.153	0.153		0.153	0.153		0.153
3.3	Average DALYs per Case_
3.4	Average DALYs per Case_
3.5	Average DALYs per Case_
3.6	Annual disease incidence rate - Measles	Values vary by population; see Coverage Outputs worksheet for details
3.7	Annual disease incidence rate_Rubella
3.8	Annual disease incidence rate_
3.9	Annual disease incidence rate_
3.10	Annual disease incidence rate_
4.1	Overall number of people in target population
4.2	If population annually recurring: YOY Growth Rate (%)
4.3	Average Life Expectancy (years) for target population
4.4	Final Coverage rate (%)
5.1	Baseline Economic Value per DALY Averted (current USD)
5.2	Baseline service delivery cost per dose administered (current USD)
5.3	Standard Deviation of Service Delivery Costs (% of Expected Value)	0.2		0.2	0.2		0.2	0.2		0.2	0.2		0.2	0.2		0.2
6.1	Manufacturer Cost of Capital (%)	0.1		0.1	0.1		0.1	0.1		0.1	0.1		0.1	0.1		0.1
6.2	Manufacturer Average annual inflation rate (%)	0.03		0.03	0.03		0.03	0.03		0.03	0.03		0.03	0.03		0.03
6.3	Expected salvage value of facility & equipment (% of Initial Value)	0.1		0.1	0.1		0.1	0.1		0.1	0.1		0.1	0.1		0.1
6.4	Research and Development Costs	0		0	0		0	1200000		1200000	2000000		2000000	1600000		1600000
6.5	Research & Development cost spread over how many years?	10		10	10		10	10		10	10		10	10		10
6.6	Regulatory Approval & Commercialization Costs	0		0	0		0	58800000		58800000	98000000		98000000	78400000		78400000
6.7	Regulatory approval cost spread over how many years?	2		2	2		2	2		2	2		2	2		2
6.8	Manufacturing Facility Building Cost spread over how many years?	5		5	5		5	5		5	5		5	5		5
6.9	Manufacturing Facility Equipment Cost spread over how many years?	3		3	3		3	3		3	3		3	3		3
6.10	Manufacturing Facility Building Cost REPEATS how many years after start of production?	5		5	5		5	25		25	25		25	25		25
6.11	Manufacturing Facility Equipment Cost REPEATS how many years after start of production?	5		5	5		5	15		15	15		15	15		15
6.12	Ongoing Regulatory Costs	0		0	0		0	0		0	0		0	0		0
6.13	Standard Deviation of Fixed/capital costs (% of Expected Value)	0.2		0.2	0.2		0.2	0.2		0.2	0.2		0.2	0.2		0.2
6.14	Standard Deviation of Variable production costs (% of Expected Value)	0.2		0.2	0.2		0.2	0.2		0.2	0.2		0.2	0.2		0.2
7.1	Standard Deviation of Expected Demand - Years 1-5 (% of Expected demand)	0.25		0.25	0.25		0.25	0.25		0.25	0.25		0.25	0.25		0.25
7.2	Standard Deviation of Expected Demand - Years 6-10 (% of Expected demand)	0.25		0.25	0.25		0.25	0.25		0.25	0.25		0.25	0.25		0.25
7.3	Standard Deviation of Expected Demand - Years 11-15 (% of Expected demand)	0.25		0.25	0.25		0.25	0.25		0.25	0.25		0.25	0.25		0.25
7.4	Standard Deviation of Expected Demand - Years 16-20 (% of Expected demand)	0.25		0.25	0.25		0.25	0.25		0.25	0.25		0.25	0.25		0.25
7.5	Standard Deviation of Expected Demand - Years 21-25 (% of Expected demand)	0.25		0.25	0.25		0.25	0.25		0.25	0.25		0.25	0.25		0.25
7.6	Standard Deviation of Expected Demand - Years 26-30 (% of Expected demand)	0.25		0.25	0.25		0.25	0.25		0.25	0.25		0.25	0.25		0.25
7.7	Percent of total demand volume allocated to this manufacturer (%)	1		1	1		1	1		1	1		1	1		1
8.1	Buyer Cost of Capital (%)	0.1		0.1	0.1		0.1	0.1		0.1	0.1		0.1	0.1		0.1
8.2	Buyer Average annual inflation rate (%)	0.03		0.03	0.03		0.03	0.03		0.03	0.03		0.03	0.03		0.03
8.3	Prior Grants: Total dollar amount ALREADY invested as grants by donors	0		0	0		0	3750000		3750000	1500000		1500000	24273342		24273342
8.4	Prior Grants: Number of years in the past in which these grant investments began	0		0	0		0	2		2	2		2	5		5
8.5	Prior Grants: Number of years over which grant investments have been spread	0		0	0		0	2		2	2		2	5		5
8.6	Prior Loans: Total dollar amount ALREADY issued as loans by donors	0		0	0		0	0		0	0		0	0		0
8.7	Prior Loans: Number of years in the past in which these loans began	0		0	0		0	0		0	0		0	0		0
8.8	Prior Loans: Number of years over which loans have been spread	0		0	0		0	0		0	0		0	0		0
8.9	Prior Loans: Average interest rate on prior loans issued	0		0	0		0	0		0	0		0	0		0
8.10	Future Grants: Total expected dollar amount to be invested as grants by donors	0		0	0		0	1875000		1875000	0		0	11750000		11750000
8.11	Future Grants: Year in which these grants will begin being issued	0		0	0		0	1		1	0		0	3		3
8.12	Future Grants: Number of years over which future grants will been spread	0		0	0		0	2		2	0		0	3		3
8.13	Future Loans: Total expected dollar amount to be issued as loans	0		0	0		0	0		0	0		0	0		0
8.14	Future Loans: Year in which these loans will begin being issued	0		0	0		0	0		0	0		0	0		0
8.15	Future Loans: Number of years over which loans will be spread	0		0	0		0	0		0	0		0	0		0
8.16	Future Loans: Average interest rate on future loans issued	0		0	0		0	0		0	0		0	0		0
8.17	Future Loans: Average loan repayment period (# years)	0		0	0		0	0		0	0		0	0		0
9.1	Exploratory Stage: Current estimated probability of completing this stage	1		1	1		1	1		1	1		1	1		1
9.2	Pre-Clinical Stage: Current estimated probability of completing this stage	1		1	1		1	1		1	1		1	1		1
9.3	Phase I Clinical Trials: Current estimated probability of completing this stage	1		1	1		1	1		1	1		1	1		1
9.4	Phase II Clinical Trials: Current estimated probability of completing this stage	1		1	1		1	1		1	1		1	1		1
9.5	Phase III Clinical Trials: Current estimated probability of completing this stage	1		1	1		1	1		1	1		1	1		1
9.6	Regulatory Approval: Current estimated probability of completing this stage	1		1	1		1	1		1	1		1	1		1
10.1	Buyer Risk Tolerance - Required likelihood (%) of positive NPV outcome	0.5		0.5	0.5		0.5	0.5		0.5	0.5		0.5	0.5		0.5
10.2	Manufacturer Risk Tolerance - Required likelihood (%) of positive NPV outcome	0.8		0.8	0.8		0.8	0.8		0.8	0.8		0.8	0.8		0.8
	Equity: Size of equity sub-population (for estimating Serv.Deliv. Cost for hard to reach populations)	0.058		0.058	0.058		0.058	0.058		0.058	0.058		0.058	0.058		0.058
	Equity: Health Impact Multiplier	1		1	1		1	1		1	1		1	1		1
	Equity: Service Delivery Cost Multiplier	1.5		1.5	1.5		1.5	1.5		1.5	1.5		1.5	1.5		1.5

## Sheet: Data Source Priority
	Priority (1 = highest)
Parameter	1	2	3	4	5			Model Component	Data Source Name	Description
1. Vaccine Schedule	DHS_1-3_ANC	DHS_1-3_ANC_AGGREGATED						1. Vaccine Schedule	DHS_1-3_ANC	Demographic & Health Surveys - percent of women attending between 1 and 3 antenatal visits
2. Temperature Storage Requirements	IHME_ABCE_AccessToCCE	SDI_Refrigerator	SDI_ElectricityAtSDP	WorldBank_Electricity				1. Vaccine Schedule	DHS_1-3_ANC_AGGREGATED	Based on DHS_1-3_ANC data, but each country's value is replaced with the population-weighted average of its overall U.N. Sub-Region
3. Administration Requirements	JournalBook_AccessToClinician	IHME_ABCE_AccessToClinician	SDI_ClinicianAbsence	WorldBank_SkilledBirthAttendant				2. Temperature Storage Requirements	IHME_ABCE_AccessToCCE	IHME ABCE Study - % population without access to a facility that has functioning CCE
4. Acceptability of Presentation	JournalBook_MuslimJewish	Wikipedia_MuslimJewish						2. Temperature Storage Requirements	SDI_ElectricityAtSDP	World Bank Databank - Service Delivery Indicators - Availability of electricity at SDP
6. Dose Requirements								2. Temperature Storage Requirements	SDI_Refrigerator	World Bank Databank - Service Delivery Indicators - Availability of medical equipment (refrigerators)
5. Dose per Container	Zambia _DPCP							2. Temperature Storage Requirements	WorldBank_Electricity	World Bank Databank - Access to electricity
7. HOLD								3. Administration Requirements	IHME_ABCE_AccessToClinician	IHME ABCE Study - % population without access to a facility that has a clinician (doctor, nurse, EMT, etc.)
8. HOLD								3. Administration Requirements	JournalBook_AccessToClinician	Misc. journal articles providing statistics relevant to the Administration Requirements barrier
9. HOLD								3. Administration Requirements	SDI_ClinicianAbsence	World Bank Databank - Service Delivery Indicators - clinician rate of absence from their facility
10. HOLD								3. Administration Requirements	WorldBank_SkilledBirthAttendant	World Bank Databank - % of total births attended by skilled health staff
Current Coverage	WHO_CurrentCoverage	WHO_CurrentCoverage_AGGREGATED						4. Acceptability of Presentation	JournalBook_MuslimJewish	Misc. journal articles providing statistics relevant to the Acceptability of Presentation barrier
Max Coverage	WHO_MaxCoverage2	DHS_MaxCoverage2	WHO_MaxCoverage					4. Acceptability of Presentation	Wikipedia_MuslimJewish	Wikipedia -- Muslim + Jewish population as a % of total population
Population	WorldBank_Population							5. Doses per Container	Zambia _DPCP	JSI - Zambia Dose Per Container Partnership study
Birth Rate	WorldBank_BirthRate							Birth Rate	DHS_BirthRate	Demographic & Health Surveys - birth rate with urban/rural split
								Birth Rate	WorldBank_BirthRate	World Bank Databank - crude birth rate
								Current Coverage	DHS_CurrentCoverage	Demographic & Health Surveys - current coverage rates by vaccine, with urban/rural split
								Current Coverage	DHS_CurrentCoverage_Nat	Demographic & Health Surveys - current coverage rates by vaccine, national level
								Current Coverage	WHO_CurrentCoverage	WHO - current national coverage rates
								Current Coverage	WHO_CurrentCoverage_AGGREGATED	Based on WHO_CurrentCoverage data, but each country's value is replaced with the population-weighted average of its overall U.N. Sub-Region
								Max Coverage	DHS_MaxCoverage	Demographic & Health Surveys - max of BCG, DTP1, and MCV1 coverage rates, with urban/rural split
								Max Coverage	DHS_MaxCoverage_Polio	Demographic & Health Surveys - Highest observed coverage among BCG, DPT1, Polio1, and MCV1
								Max Coverage	DHS_MaxCoverage2	Demographic & Health Surveys - Highest observed coverage among any vaccine reported in the most recent DHS
								Max Coverage	WHO_MaxCoverage	WHO - max of BCG, DTP1, and MCV1 coverage rates
								Max Coverage	WHO_MaxCoverage_wDHSPolio1	Highest observed coverage among BCG, DPT1, MCV1 (WHO data) and Polio1 (DHS data)
								Max Coverage	WHO_MaxCoverage2	WHO - Highest observed coverage among any vaccine reported in the WHO-UNICEF coverage data set
								Other	DHS_1-3DoseCoverage	Demographic & Health Surveys - dropoff between Dose #1 and Dose #3
								Population	Gavi_BirthCohort	Gavi - estimate of annual vaccine-eligible birth cohort from their country factsheets
								Population	WorldBank_BirthCohortEst	World Bank Databank - Estimate of annual birth cohort using World Bank population data: [Population]*[Crude Birth Rate]*[1 - Infant Mortality rate]
								Population	WorldBank_Population	World Bank Databank - population with urban/rural split
								Population	WorldBank_Subnational_Population	World Bank Databank - United Nations sub-regional population figures for ~75 countries

## Sheet: Country_Level_Data
Country	Country_Code	Unit_of_Analysis	Component	Current Coverage Disease Area	Priority	Value	Source_Name	Description_of_Source	Description_of_Proxy	UniqueID
Afghanistan	AFG	Badakhshan	Population			1.2998e+06	WorldBank_Subnational_Population	https://datacatalog.worldbank.org/dataset/subnational-population-database	Estimated population, disaggregated at highest subnational administrative unit	Afghanistan_Badakhshan_Population__
Afghanistan	AFG	Badghis	Population			677882	WorldBank_Subnational_Population	https://datacatalog.worldbank.org/dataset/subnational-population-database	Estimated population, disaggregated at highest subnational administrative unit	Afghanistan_Badghis_Population__
Afghanistan	AFG	Baghlan	Population			1.24565e+06	WorldBank_Subnational_Population	https://datacatalog.worldbank.org/dataset/subnational-population-database	Estimated population, disaggregated at highest subnational administrative unit	Afghanistan_Baghlan_Population__
Afghanistan	AFG	Balkh	Population			1.81714e+06	WorldBank_Subnational_Population	https://datacatalog.worldbank.org/dataset/subnational-population-database	Estimated population, disaggregated at highest subnational administrative unit	Afghanistan_Balkh_Population__
Afghanistan	AFG	Bamyan	Population			611235	WorldBank_Subnational_Population	https://datacatalog.worldbank.org/dataset/subnational-population-database	Estimated population, disaggregated at highest subnational administrative unit	Afghanistan_Bamyan_Population__
Afghanistan	AFG	Daykundi	Population			584598	WorldBank_Subnational_Population	https://datacatalog.worldbank.org/dataset/subnational-population-database	Estimated population, disaggregated at highest subnational administrative unit	Afghanistan_Daykundi_Population__
Afghanistan	AFG	Farah	Population			698279	WorldBank_Subnational_Population	https://datacatalog.worldbank.org/dataset/subnational-population-database	Estimated population, disaggregated at highest subnational administrative unit	Afghanistan_Farah_Population__
Afghanistan	AFG	Faryab	Population			1.36506e+06	WorldBank_Subnational_Population	https://datacatalog.worldbank.org/dataset/subnational-population-database	Estimated population, disaggregated at highest subnational administrative unit	Afghanistan_Faryab_Population__
Afghanistan	AFG	Ghazni	Population			1.67925e+06	WorldBank_Subnational_Population	https://datacatalog.worldbank.org/dataset/subnational-population-database	Estimated population, disaggregated at highest subnational administrative unit	Afghanistan_Ghazni_Population__
Afghanistan	AFG	Ghor	Population			943561	WorldBank_Subnational_Population	https://datacatalog.worldbank.org/dataset/subnational-population-database	Estimated population, disaggregated at highest subnational administrative unit	Afghanistan_Ghor_Population__
Afghanistan	AFG	Herat	Population			2.58955e+06	WorldBank_Subnational_Population	https://datacatalog.worldbank.org/dataset/subnational-population-database	Estimated population, disaggregated at highest subnational administrative unit	Afghanistan_Herat_Population__
Afghanistan	AFG	Hilmand	Population			1.26375e+06	WorldBank_Subnational_Population	https://datacatalog.worldbank.org/dataset/subnational-population-database	Estimated population, disaggregated at highest subnational administrative unit	Afghanistan_Hilmand_Population__
Afghanistan	AFG	Jawzjan	Population			739088	WorldBank_Subnational_Population	https://datacatalog.worldbank.org/dataset/subnational-population-database	Estimated population, disaggregated at highest subnational administrative unit	Afghanistan_Jawzjan_Population__
Afghanistan	AFG	Kabul	Population			6.01597e+06	WorldBank_Subnational_Population	https://datacatalog.worldbank.org/dataset/subnational-population-database	Estimated population, disaggregated at highest subnational administrative unit	Afghanistan_Kabul_Population__
Afghanistan	AFG	Kandahar	Population			1.68182e+06	WorldBank_Subnational_Population	https://datacatalog.worldbank.org/dataset/subnational-population-database	Estimated population, disaggregated at highest subnational administrative unit	Afghanistan_Kandahar_Population__
Afghanistan	AFG	Kapisa	Population			602701	WorldBank_Subnational_Population	https://datacatalog.worldbank.org/dataset/subnational-population-database	Estimated population, disaggregated at highest subnational administrative unit	Afghanistan_Kapisa_Population__
Afghanistan	AFG	Khost	Population			785211	WorldBank_Subnational_Population	https://datacatalog.worldbank.org/dataset/subnational-population-database	Estimated population, disaggregated at highest subnational administrative unit	Afghanistan_Khost_Population__
Afghanistan	AFG	Kunar	Population			616076	WorldBank_Subnational_Population	https://datacatalog.worldbank.org/dataset/subnational-population-database	Estimated population, disaggregated at highest subnational administrative unit	Afghanistan_Kunar_Population__
Afghanistan	AFG	Kunduz	Population			1.38303e+06	WorldBank_Subnational_Population	https://datacatalog.worldbank.org/dataset/subnational-population-database	Estimated population, disaggregated at highest subnational administrative unit	Afghanistan_Kunduz_Population__
Afghanistan	AFG	Laghman	Population			609240	WorldBank_Subnational_Population	https://datacatalog.worldbank.org/dataset/subnational-population-database	Estimated population, disaggregated at highest subnational administrative unit	Afghanistan_Laghman_Population__
Afghanistan	AFG	Logar	Population			535968	WorldBank_Subnational_Population	https://datacatalog.worldbank.org/dataset/subnational-population-database	Estimated population, disaggregated at highest subnational administrative unit	Afghanistan_Logar_Population__
Afghanistan	AFG	Nangarhar	Population			2.07619e+06	WorldBank_Subnational_Population	https://datacatalog.worldbank.org/dataset/subnational-population-database	Estimated population, disaggregated at highest subnational administrative unit	Afghanistan_Nangarhar_Population__
Afghanistan	AFG	Nimroz	Population			221240	WorldBank_Subnational_Population	https://datacatalog.worldbank.org/dataset/subnational-population-database	Estimated population, disaggregated at highest subnational administrative unit	Afghanistan_Nimroz_Population__
Afghanistan	AFG	Nuristan	Population			202032	WorldBank_Subnational_Population	https://datacatalog.worldbank.org/dataset/subnational-population-database	Estimated population, disaggregated at highest subnational administrative unit	Afghanistan_Nuristan_Population__
Afghanistan	AFG	Paktika	Population			594127	WorldBank_Subnational_Population	https://datacatalog.worldbank.org/dataset/subnational-population-database	Estimated population, disaggregated at highest subnational administrative unit	Afghanistan_Paktika_Population__
Afghanistan	AFG	Paktya	Population			754478	WorldBank_Subnational_Population	https://datacatalog.worldbank.org/dataset/subnational-population-database	Estimated population, disaggregated at highest subnational administrative unit	Afghanistan_Paktya_Population__
Afghanistan	AFG	Panjsher	Population			209752	WorldBank_Subnational_Population	https://datacatalog.worldbank.org/dataset/subnational-population-database	Estimated population, disaggregated at highest subnational administrative unit	Afghanistan_Panjsher_Population__
Afghanistan	AFG	Parwan	Population			908397	WorldBank_Subnational_Population	https://datacatalog.worldbank.org/dataset/subnational-population-database	Estimated population, disaggregated at highest subnational administrative unit	Afghanistan_Parwan_Population__
Afghanistan	AFG	Samangan	Population			530167	WorldBank_Subnational_Population	https://datacatalog.worldbank.org/dataset/subnational-population-database	Estimated population, disaggregated at highest subnational administrative unit	Afghanistan_Samangan_Population__
Afghanistan	AFG	Sar-e-Pul	Population			765167	WorldBank_Subnational_Population	https://datacatalog.worldbank.org/dataset/subnational-population-database	Estimated population, disaggregated at highest subnational administrative unit	Afghanistan_Sar-e-Pul_Population__
Afghanistan	AFG	Takhar	Population			1.34457e+06	WorldBank_Subnational_Population	https://datacatalog.worldbank.org/dataset/subnational-population-database	Estimated population, disaggregated at highest subnational administrative unit	Afghanistan_Takhar_Population__
Afghanistan	AFG	Uruzgan	Population			525706	WorldBank_Subnational_Population	https://datacatalog.worldbank.org/dataset/subnational-population-database	Estimated population, disaggregated at highest subnational administrative unit	Afghanistan_Uruzgan_Population__
Afghanistan	AFG	Wardak	Population			814855	WorldBank_Subnational_Population	https://datacatalog.worldbank.org/dataset/subnational-population-database	Estimated population, disaggregated at highest subnational administrative unit	Afghanistan_Wardak_Population__
Afghanistan	AFG	Zabul	Population			415520	WorldBank_Subnational_Population	https://datacatalog.worldbank.org/dataset/subnational-population-database	Estimated population, disaggregated at highest subnational administrative unit	Afghanistan_Zabul_Population__
Albania	ALB	Berat	Population			122169	WorldBank_Subnational_Population	https://datacatalog.worldbank.org/dataset/subnational-population-database	Estimated population, disaggregated at highest subnational administrative unit	Albania_Berat_Population__
Albania	ALB	Diber	Population			114233	WorldBank_Subnational_Population	https://datacatalog.worldbank.org/dataset/subnational-population-database	Estimated population, disaggregated at highest subnational administrative unit	Albania_Diber_Population__
Albania	ALB	Durres	Population			289495	WorldBank_Subnational_Population	https://datacatalog.worldbank.org/dataset/subnational-population-database	Estimated population, disaggregated at highest subnational administrative unit	Albania_Durres_Population__
Albania	ALB	Elbasan	Population			274703	WorldBank_Subnational_Population	https://datacatalog.worldbank.org/dataset/subnational-population-database	Estimated population, disaggregated at highest subnational administrative unit	Albania_Elbasan_Population__
Albania	ALB	Fier	Population			286297	WorldBank_Subnational_Population	https://datacatalog.worldbank.org/dataset/subnational-population-database	Estimated population, disaggregated at highest subnational administrative unit	Albania_Fier_Population__
Albania	ALB	Gjirokaster	Population			54605.4	WorldBank_Subnational_Population	https://datacatalog.worldbank.org/dataset/subnational-population-database	Estimated population, disaggregated at highest subnational administrative unit	Albania_Gjirokaster_Population__
Albania	ALB	Korce	Population			207213	WorldBank_Subnational_Population	https://datacatalog.worldbank.org/dataset/subnational-population-database	Estimated population, disaggregated at highest subnational administrative unit	Albania_Korce_Population__
Albania	ALB	Kukes	Population			75009.8	WorldBank_Subnational_Population	https://datacatalog.worldbank.org/dataset/subnational-population-database	Estimated population, disaggregated at highest subnational administrative unit	Albania_Kukes_Population__
Albania	ALB	Lezhe	Population			128044	WorldBank_Subnational_Population	https://datacatalog.worldbank.org/dataset/subnational-population-database	Estimated population, disaggregated at highest subnational administrative unit	Albania_Lezhe_Population__
Albania	ALB	Shkoder	Population			204341	WorldBank_Subnational_Population	https://datacatalog.worldbank.org/dataset/subnational-population-database	Estimated population, disaggregated at highest subnational administrative unit	Albania_Shkoder_Population__
Albania	ALB	Tirane	Population			877689	WorldBank_Subnational_Population	https://datacatalog.worldbank.org/dataset/subnational-population-database	Estimated population, disaggregated at highest subnational administrative unit	Albania_Tirane_Population__
Albania	ALB	Vlore	Population			176998	WorldBank_Subnational_Population	https://datacatalog.worldbank.org/dataset/subnational-population-database	Estimated population, disaggregated at highest subnational administrative unit	Albania_Vlore_Population__
Algeria	DZA	Adrar	Population			534203	WorldBank_Subnational_Population	https://datacatalog.worldbank.org/dataset/subnational-population-database	Estimated population, disaggregated at highest subnational administrative unit	Algeria_Adrar_Population__
Algeria	DZA	Ain-Defla	Population			927733	WorldBank_Subnational_Population	https://datacatalog.worldbank.org/dataset/subnational-population-database	Estimated population, disaggregated at highest subnational administrative unit	Algeria_Ain-Defla_Population__
Algeria	DZA	Ain-Temouchent	Population			439203	WorldBank_Subnational_Population	https://datacatalog.worldbank.org/dataset/subnational-population-database	Estimated population, disaggregated at highest subnational administrative unit	Algeria_Ain-Temouchent_Population__
Algeria	DZA	Alger	Population			3.63756e+06	WorldBank_Subnational_Population	https://datacatalog.worldbank.org/dataset/subnational-population-database	Estimated population, disaggregated at highest subnational administrative unit	Algeria_Alger_Population__
Algeria	DZA	Annaba	Population			693740	WorldBank_Subnational_Population	https://datacatalog.worldbank.org/dataset/subnational-population-database	Estimated population, disaggregated at highest subnational administrative unit	Algeria_Annaba_Population__
Algeria	DZA	Batna	Population			1.36023e+06	WorldBank_Subnational_Population	https://datacatalog.worldbank.org/dataset/subnational-population-database	Estimated population, disaggregated at highest subnational administrative unit	Algeria_Batna_Population__
Algeria	DZA	Bechar	Population			337826	WorldBank_Subnational_Population	https://datacatalog.worldbank.org/dataset/subnational-population-database	Estimated population, disaggregated at highest subnational administrative unit	Algeria_Bechar_Population__
Algeria	DZA	Bejaia	Population			1.0104e+06	WorldBank_Subnational_Population	https://datacatalog.worldbank.org/dataset/subnational-population-database	Estimated population, disaggregated at highest subnational administrative unit	Algeria_Bejaia_Population__
Algeria	DZA	Biskra	Population			942757	WorldBank_Subnational_Population	https://datacatalog.worldbank.org/dataset/subnational-population-database	Estimated population, disaggregated at highest subnational administrative unit	Algeria_Biskra_Population__
Algeria	DZA	Blida	Population			1.33676e+06	WorldBank_Subnational_Population	https://datacatalog.worldbank.org/dataset/subnational-population-database	Estimated population, disaggregated at highest subnational administrative unit	Algeria_Blida_Population__
Algeria	DZA	Bordj Bou Arrer	Population			742115	WorldBank_Subnational_Population	https://datacatalog.worldbank.org/dataset/subnational-population-database	Estimated population, disaggregated at highest subnational administrative unit	Algeria_Bordj Bou Arrer_Population__
Algeria	DZA	Bouira	Population			801029	WorldBank_Subnational_Population	https://datacatalog.worldbank.org/dataset/subnational-population-database	Estimated population, disaggregated at highest subnational administrative unit	Algeria_Bouira_Population__
Algeria	DZA	Boumerdes	Population			1.03698e+06	WorldBank_Subnational_Population	https://datacatalog.worldbank.org/dataset/subnational-population-database	Estimated population, disaggregated at highest subnational administrative unit	Algeria_Boumerdes_Population__
Algeria	DZA	Chlef	Population			1.22079e+06	WorldBank_Subnational_Population	https://datacatalog.worldbank.org/dataset/subnational-population-database	Estimated population, disaggregated at highest subnational administrative unit	Algeria_Chlef_Population__
Algeria	DZA	Constantine	Population			1.13355e+06	WorldBank_Subnational_Population	https://datacatalog.worldbank.org/dataset/subnational-population-database	Estimated population, disaggregated at highest subnational administrative unit	Algeria_Constantine_Population__
Algeria	DZA	Djelfa	Population			1.55164e+06	WorldBank_Subnational_Population	https://datacatalog.worldbank.org/dataset/subnational-population-database	Estimated population, disaggregated at highest subnational administrative unit	Algeria_Djelfa_Population__
Algeria	DZA	El Bayadh	Population			321664	WorldBank_Subnational_Population	https://datacatalog.worldbank.org/dataset/subnational-population-database	Estimated population, disaggregated at highest subnational administrative unit	Algeria_El Bayadh_Population__
Algeria	DZA	El Oued	Population			866118	WorldBank_Subnational_Population	https://datacatalog.worldbank.org/dataset/subnational-population-database	Estimated population, disaggregated at highest subnational administrative unit	Algeria_El Oued_Population__
Algeria	DZA	El-Tarf	Population			493583	WorldBank_Subnational_Population	https://datacatalog.worldbank.org/dataset/subnational-population-database	Estimated population, disaggregated at highest subnational administrative unit	Algeria_El-Tarf_Population__
Algeria	DZA	Ghardaia	Population			459154	WorldBank_Subnational_Population	https://datacatalog.worldbank.org/dataset/subnational-population-database	Estimated population, disaggregated at highest subnational administrative unit	Algeria_Ghardaia_Population__
Algeria	DZA	Guelma	Population			564473	WorldBank_Subnational_Population	https://datacatalog.worldbank.org/dataset/subnational-population-database	Estimated population, disaggregated at highest subnational administrative unit	Algeria_Guelma_Population__
Algeria	DZA	Illizi	Population			82360.3	WorldBank_Subnational_Population	https://datacatalog.worldbank.org/dataset/subnational-population-database	Estimated population, disaggregated at highest subnational administrative unit	Algeria_Illizi_Population__
Algeria	DZA	Jijel	Population			737931	WorldBank_Subnational_Population	https://datacatalog.worldbank.org/dataset/subnational-population-database	Estimated population, disaggregated at highest subnational administrative unit	Algeria_Jijel_Population__
Algeria	DZA	Khenchela	Population			476181	WorldBank_Subnational_Population	https://datacatalog.worldbank.org/dataset/subnational-population-database	Estimated population, disaggregated at highest subnational administrative unit	Algeria_Khenchela_Population__
Algeria	DZA	Laghouat	Population			675721	WorldBank_Subnational_Population	https://datacatalog.worldbank.org/dataset/subnational-population-database	Estimated population, disaggregated at highest subnational administrative unit	Algeria_Laghouat_Population__
Algeria	DZA	Mascara	Population			949103	WorldBank_Subnational_Population	https://datacatalog.worldbank.org/dataset/subnational-population-database	Estimated population, disaggregated at highest subnational administrative unit	Algeria_Mascara_Population__
Algeria	DZA	Medea	Population			867850	WorldBank_Subnational_Population	https://datacatalog.worldbank.org/dataset/subnational-population-database	Estimated population, disaggregated at highest subnational administrative unit	Algeria_Medea_Population__
Algeria	DZA	Mila	Population			909868	WorldBank_Subnational_Population	https://datacatalog.worldbank.org/dataset/subnational-population-database	Estimated population, disaggregated at highest subnational administrative unit	Algeria_Mila_Population__
Algeria	DZA	Mostaganem	Population			898642	WorldBank_Subnational_Population	https://datacatalog.worldbank.org/dataset/subnational-population-database	Estimated population, disaggregated at highest subnational administrative unit	Algeria_Mostaganem_Population__
Algeria	DZA	M'Sila	Population			1.27115e+06	WorldBank_Subnational_Population	https://datacatalog.worldbank.org/dataset/subnational-population-database	Estimated population, disaggregated at highest subnational administrative unit	Algeria_M'Sila_Population__
Algeria	DZA	Naama	Population			299907	WorldBank_Subnational_Population	https://datacatalog.worldbank.org/dataset/subnational-population-database	Estimated population, disaggregated at highest subnational administrative unit	Algeria_Naama_Population__
Algeria	DZA	Oran	Population			1.81861e+06	WorldBank_Subnational_Population	https://datacatalog.worldbank.org/dataset/subnational-population-database	Estimated population, disaggregated at highest subnational administrative unit	Algeria_Oran_Population__
Algeria	DZA	Ouargla	Population			730478	WorldBank_Subnational_Population	https://datacatalog.worldbank.org/dataset/subnational-population-database	Estimated population, disaggregated at highest subnational administrative unit	Algeria_Ouargla_Population__
Algeria	DZA	Oum El Bouaghi	Population			777355	WorldBank_Subnational_Population	https://datacatalog.worldbank.org/dataset/subnational-population-database	Estimated population, disaggregated at highest subnational administrative unit	Algeria_Oum El Bouaghi_Population__
Algeria	DZA	Relizane	Population			856559	WorldBank_Subnational_Population	https://datacatalog.worldbank.org/dataset/subnational-population-database	Estimated population, disaggregated at highest subnational administrative unit	Algeria_Relizane_Population__
Algeria	DZA	Saida	Population			408137	WorldBank_Subnational_Population	https://datacatalog.worldbank.org/dataset/subnational-population-database	Estimated population, disaggregated at highest subnational administrative unit	Algeria_Saida_Population__
Algeria	DZA	Setif	Population			1.76641e+06	WorldBank_Subnational_Population	https://datacatalog.worldbank.org/dataset/subnational-population-database	Estimated population, disaggregated at highest subnational administrative unit	Algeria_Setif_Population__
Algeria	DZA	Sidi Bel Abbes	Population			726348	WorldBank_Subnational_Population	https://datacatalog.worldbank.org/dataset/subnational-population-database	Estimated population, disaggregated at highest subnational administrative unit	Algeria_Sidi Bel Abbes_Population__
Algeria	DZA	Skikda	Population			1.0718e+06	WorldBank_Subnational_Population	https://datacatalog.worldbank.org/dataset/subnational-population-database	Estimated population, disaggregated at highest subnational administrative unit	Algeria_Skikda_Population__
Algeria	DZA	Souk-Ahras	Population			545716	WorldBank_Subnational_Population	https://datacatalog.worldbank.org/dataset/subnational-population-database	Estimated population, disaggregated at highest subnational administrative unit	Algeria_Souk-Ahras_Population__
Algeria	DZA	Tamanrasset	Population			237225	WorldBank_Subnational_Population	https://datacatalog.worldbank.org/dataset/subnational-population-database	Estimated population, disaggregated at highest subnational administrative unit	Algeria_Tamanrasset_Population__
Algeria	DZA	Tebessa	Population			800243	WorldBank_Subnational_Population	https://datacatalog.worldbank.org/dataset/subnational-population-database	Estimated population, disaggregated at highest subnational administrative unit	Algeria_Tebessa_Population__
Algeria	DZA	Tiaret	Population			1.03172e+06	WorldBank_Subnational_Population	https://datacatalog.worldbank.org/dataset/subnational-population-database	Estimated population, disaggregated at highest subnational administrative unit	Algeria_Tiaret_Population__
Algeria	DZA	Tindouf	Population			88740.2	WorldBank_Subnational_Population	https://datacatalog.worldbank.org/dataset/subnational-population-database	Estimated population, disaggregated at highest subnational administrative unit	Algeria_Tindouf_Population__
Algeria	DZA	Tipaza	Population			720725	WorldBank_Subnational_Population	https://datacatalog.worldbank.org/dataset/subnational-population-database	Estimated population, disaggregated at highest subnational administrative unit	Algeria_Tipaza_Population__
Algeria	DZA	Tissemsilt	Population			342042	WorldBank_Subnational_Population	https://datacatalog.worldbank.org/dataset/subnational-population-database	Estimated population, disaggregated at highest subnational administrative unit	Algeria_Tissemsilt_Population__
Algeria	DZA	Tizi Ouzou	Population			1.18649e+06	WorldBank_Subnational_Population	https://datacatalog.worldbank.org/dataset/subnational-population-database	Estimated population, disaggregated at highest subnational administrative unit	Algeria_Tizi Ouzou_Population__
Algeria	DZA	Tlemcen	Population			1.11573e+06	WorldBank_Subnational_Population	https://datacatalog.worldbank.org/dataset/subnational-population-database	Estimated population, disaggregated at highest subnational administrative unit	Algeria_Tlemcen_Population__
Angola	AGO	Bengo	Population			441650	WorldBank_Subnational_Population	https://datacatalog.worldbank.org/dataset/subnational-population-database	Estimated population, disaggregated at highest subnational administrative unit	Angola_Bengo_Population__
Angola	AGO	Benguela	Population			2.5585e+06	WorldBank_Subnational_Population	https://datacatalog.worldbank.org/dataset/subnational-population-database	Estimated population, disaggregated at highest subnational administrative unit	Angola_Benguela_Population__
Angola	AGO	Bie	Population			1.68173e+06	WorldBank_Subnational_Population	https://datacatalog.worldbank.org/dataset/subnational-population-database	Estimated population, disaggregated at highest subnational administrative unit	Angola_Bie_Population__
Angola	AGO	Cabinda	Population			864527	WorldBank_Subnational_Population	https://datacatalog.worldbank.org/dataset/subnational-population-database	Estimated population, disaggregated at highest subnational administrative unit	Angola_Cabinda_Population__
Angola	AGO	Cuando Cubango	Population			640900	WorldBank_Subnational_Population	https://datacatalog.worldbank.org/dataset/subnational-population-database	Estimated population, disaggregated at highest subnational administrative unit	Angola_Cuando Cubango_Population__
Angola	AGO	Cuanza Sul	Population			2.25358e+06	WorldBank_Subnational_Population	https://datacatalog.worldbank.org/dataset/subnational-population-database	Estimated population, disaggregated at highest subnational administrative unit	Angola_Cuanza Sul_Population__
Angola	AGO	Cunene	Population			1.21272e+06	WorldBank_Subnational_Population	https://datacatalog.worldbank.org/dataset/subnational-population-database	Estimated population, disaggregated at highest subnational administrative unit	Angola_Cunene_Population__
Angola	AGO	Huambo	Population			2.38161e+06	WorldBank_Subnational_Population	https://datacatalog.worldbank.org/dataset/subnational-population-database	Estimated population, disaggregated at highest subnational administrative unit	Angola_Huambo_Population__
Angola	AGO	Huila	Population			2.95703e+06	WorldBank_Subnational_Population	https://datacatalog.worldbank.org/dataset/subnational-population-database	Estimated population, disaggregated at highest subnational administrative unit	Angola_Huila_Population__
Angola	AGO	Kuanza Norte	Population			537608	WorldBank_Subnational_Population	https://datacatalog.worldbank.org/dataset/subnational-population-database	Estimated population, disaggregated at highest subnational administrative unit	Angola_Kuanza Norte_Population__
Angola	AGO	Luanda	Population			8.21903e+06	WorldBank_Subnational_Population	https://datacatalog.worldbank.org/dataset/subnational-population-database	Estimated population, disaggregated at highest subnational administrative unit	Angola_Luanda_Population__
Angola	AGO	Lunda Norte	Population			1.00487e+06	WorldBank_Subnational_Population	https://datacatalog.worldbank.org/dataset/subnational-population-database	Estimated population, disaggregated at highest subnational administrative unit	Angola_Lunda Norte_Population__
Angola	AGO	Lunda Sul	Population			648539	WorldBank_Subnational_Population	https://datacatalog.worldbank.org/dataset/subnational-population-database	Estimated population, disaggregated at highest subnational administrative unit	Angola_Lunda Sul_Population__
Angola	AGO	Malanje	Population			1.216e+06	WorldBank_Subnational_Population	https://datacatalog.worldbank.org/dataset/subnational-population-database	Estimated population, disaggregated at highest subnational administrative unit	Angola_Malanje_Population__
Angola	AGO	Moxico	Population			913919	WorldBank_Subnational_Population	https://datacatalog.worldbank.org/dataset/subnational-population-database	Estimated population, disaggregated at highest subnational administrative unit	Angola_Moxico_Population__
Angola	AGO	Namibe	Population			592387	WorldBank_Subnational_Population	https://datacatalog.worldbank.org/dataset/subnational-population-database	Estimated population, disaggregated at highest subnational administrative unit	Angola_Namibe_Population__
Angola	AGO	Uige	Population			1.79199e+06	WorldBank_Subnational_Population	https://datacatalog.worldbank.org/dataset/subnational-population-database	Estimated population, disaggregated at highest subnational administrative unit	Angola_Uige_Population__
Angola	AGO	Zaire	Population			712515	WorldBank_Subnational_Population	https://datacatalog.worldbank.org/dataset/subnational-population-database	Estimated population, disaggregated at highest subnational administrative unit	Angola_Zaire_Population__
Argentina	ARG	Buenos Aires	Population			1.78698e+07	WorldBank_Subnational_Population	https://datacatalog.worldbank.org/dataset/subnational-population-database	Estimated population, disaggregated at highest subnational administrative unit	Argentina_Buenos Aires_Population__
Argentina	ARG	Buenos Aires D.f.	Population			3.07294e+06	WorldBank_Subnational_Population	https://datacatalog.worldbank.org/dataset/subnational-population-database	Estimated population, disaggregated at highest subnational administrative unit	Argentina_Buenos Aires D.f._Population__
Argentina	ARG	Catamarca	Population			410848	WorldBank_Subnational_Population	https://datacatalog.worldbank.org/dataset/subnational-population-database	Estimated population, disaggregated at highest subnational administrative unit	Argentina_Catamarca_Population__
Argentina	ARG	Chaco	Population			1.15275e+06	WorldBank_Subnational_Population	https://datacatalog.worldbank.org/dataset/subnational-population-database	Estimated population, disaggregated at highest subnational administrative unit	Argentina_Chaco_Population__
Argentina	ARG	Chubut	Population			624647	WorldBank_Subnational_Population	https://datacatalog.worldbank.org/dataset/subnational-population-database	Estimated population, disaggregated at highest subnational administrative unit	Argentina_Chubut_Population__
Argentina	ARG	Cordoba	Population			3.63438e+06	WorldBank_Subnational_Population	https://datacatalog.worldbank.org/dataset/subnational-population-database	Estimated population, disaggregated at highest subnational administrative unit	Argentina_Cordoba_Population__
Argentina	ARG	Corrientes	Population			1.07873e+06	WorldBank_Subnational_Population	https://datacatalog.worldbank.org/dataset/subnational-population-database	Estimated population, disaggregated at highest subnational administrative unit	Argentina_Corrientes_Population__
Argentina	ARG	Entre Rios	Population			1.34427e+06	WorldBank_Subnational_Population	https://datacatalog.worldbank.org/dataset/subnational-population-database	Estimated population, disaggregated at highest subnational administrative unit	Argentina_Entre Rios_Population__
Argentina	ARG	Formosa	Population			587350	WorldBank_Subnational_Population	https://datacatalog.worldbank.org/dataset/subnational-population-database	Estimated population, disaggregated at highest subnational administrative unit	Argentina_Formosa_Population__
Argentina	ARG	Jujuy	Population			752613	WorldBank_Subnational_Population	https://datacatalog.worldbank.org/dataset/subnational-population-database	Estimated population, disaggregated at highest subnational administrative unit	Argentina_Jujuy_Population__
Argentina	ARG	La Pampa	Population			346000	WorldBank_Subnational_Population	https://datacatalog.worldbank.org/dataset/subnational-population-database	Estimated population, disaggregated at highest subnational administrative unit	Argentina_La Pampa_Population__
Argentina	ARG	La Rioja	Population			387255	WorldBank_Subnational_Population	https://datacatalog.worldbank.org/dataset/subnational-population-database	Estimated population, disaggregated at highest subnational administrative unit	Argentina_La Rioja_Population__
Argentina	ARG	Mendoza	Population			1.94435e+06	WorldBank_Subnational_Population	https://datacatalog.worldbank.org/dataset/subnational-population-database	Estimated population, disaggregated at highest subnational administrative unit	Argentina_Mendoza_Population__
Argentina	ARG	Misiones	Population			1.27018e+06	WorldBank_Subnational_Population	https://datacatalog.worldbank.org/dataset/subnational-population-database	Estimated population, disaggregated at highest subnational administrative unit	Argentina_Misiones_Population__
Argentina	ARG	Neuquen	Population			645674	WorldBank_Subnational_Population	https://datacatalog.worldbank.org/dataset/subnational-population-database	Estimated population, disaggregated at highest subnational administrative unit	Argentina_Neuquen_Population__
Argentina	ARG	Rio Negro	Population			744228	WorldBank_Subnational_Population	https://datacatalog.worldbank.org/dataset/subnational-population-database	Estimated population, disaggregated at highest subnational administrative unit	Argentina_Rio Negro_Population__
Argentina	ARG	Salta	Population			1.38407e+06	WorldBank_Subnational_Population	https://datacatalog.worldbank.org/dataset/subnational-population-database	Estimated population, disaggregated at highest subnational administrative unit	Argentina_Salta_Population__
Argentina	ARG	San Juan	Population			759890	WorldBank_Subnational_Population	https://datacatalog.worldbank.org/dataset/subnational-population-database	Estimated population, disaggregated at highest subnational administrative unit	Argentina_San Juan_Population__
Argentina	ARG	San Luis	Population			511262	WorldBank_Subnational_Population	https://datacatalog.worldbank.org/dataset/subnational-population-database	Estimated population, disaggregated at highest subnational administrative unit	Argentina_San Luis_Population__
Argentina	ARG	Santa Cruz	Population			367451	WorldBank_Subnational_Population	https://datacatalog.worldbank.org/dataset/subnational-population-database	Estimated population, disaggregated at highest subnational administrative unit	Argentina_Santa Cruz_Population__
Argentina	ARG	Santa Fe	Population			3.46687e+06	WorldBank_Subnational_Population	https://datacatalog.worldbank.org/dataset/subnational-population-database	Estimated population, disaggregated at highest subnational administrative unit	Argentina_Santa Fe_Population__
Argentina	ARG	Santiago Del Estero	Population			966115	WorldBank_Subnational_Population	https://datacatalog.worldbank.org/dataset/subnational-population-database	Estimated population, disaggregated at highest subnational administrative unit	Argentina_Santiago Del Estero_Population__
Argentina	ARG	Tierra Del Fuego	Population			158730	WorldBank_Subnational_Population	https://datacatalog.worldbank.org/dataset/subnational-population-database	Estimated population, disaggregated at highest subnational administrative unit	Argentina_Tierra Del Fuego_Population__
Argentina	ARG	Tucuman	Population			1.5943e+06	WorldBank_Subnational_Population	https://datacatalog.worldbank.org/dataset/subnational-population-database	Estimated population, disaggregated at highest subnational administrative unit	Argentina_Tucuman_Population__
Armenia	ARM	Aragatsotn	Population			125689	WorldBank_Subnational_Population	https://datacatalog.worldbank.org/dataset/subnational-population-database	Estimated population, disaggregated at highest subnational administrative unit	Armenia_Aragatsotn_Population__
Armenia	ARM	Ararat	Population			247240	WorldBank_Subnational_Population	https://datacatalog.worldbank.org/dataset/subnational-population-database	Estimated population, disaggregated at highest subnational administrative unit	Armenia_Ararat_Population__
Armenia	ARM	Armavir	Population			253703	WorldBank_Subnational_Population	https://datacatalog.worldbank.org/dataset/subnational-population-database	Estimated population, disaggregated at highest subnational administrative unit	Armenia_Armavir_Population__
Armenia	ARM	Gergharkunik	Population			225779	WorldBank_Subnational_Population	https://datacatalog.worldbank.org/dataset/subnational-population-database	Estimated population, disaggregated at highest subnational administrative unit	Armenia_Gergharkunik_Population__
Armenia	ARM	Kotayk	Population			238034	WorldBank_Subnational_Population	https://datacatalog.worldbank.org/dataset/subnational-population-database	Estimated population, disaggregated at highest subnational administrative unit	Armenia_Kotayk_Population__
Armenia	ARM	Lori	Population			198439	WorldBank_Subnational_Population	https://datacatalog.worldbank.org/dataset/subnational-population-database	Estimated population, disaggregated at highest subnational administrative unit	Armenia_Lori_Population__
Armenia	ARM	Shirak	Population			225064	WorldBank_Subnational_Population	https://datacatalog.worldbank.org/dataset/subnational-population-database	Estimated population, disaggregated at highest subnational administrative unit	Armenia_Shirak_Population__
Armenia	ARM	Syunik	Population			130917	WorldBank_Subnational_Population	https://datacatalog.worldbank.org/dataset/subnational-population-database	Estimated population, disaggregated at highest subnational administrative unit	Armenia_Syunik_Population__
Armenia	ARM	Tavush	Population			120642	WorldBank_Subnational_Population	https://datacatalog.worldbank.org/dataset/subnational-population-database	Estimated population, disaggregated at highest subnational administrative unit	Armenia_Tavush_Population__
Armenia	ARM	Vayots Dzor	Population			48416.7	WorldBank_Subnational_Population	https://datacatalog.worldbank.org/dataset/subnational-population-database	Estimated population, disaggregated at highest subnational administrative unit	Armenia_Vayots Dzor_Population__
Armenia	ARM	Yerevan	Population			1.01428e+06	WorldBank_Subnational_Population	https://datacatalog.worldbank.org/dataset/subnational-population-database	Estimated population, disaggregated at highest subnational administrative unit	Armenia_Yerevan_Population__
Azerbaijan	AZE	Absheron	Population			2.94387e+06	WorldBank_Subnational_Population	https://datacatalog.worldbank.org/dataset/subnational-population-database	Estimated population, disaggregated at highest subnational administrative unit	Azerbaijan_Absheron_Population__
Azerbaijan	AZE	Aran	Population			2.02318e+06	WorldBank_Subnational_Population	https://datacatalog.worldbank.org/dataset/subnational-population-database	Estimated population, disaggregated at highest subnational administrative unit	Azerbaijan_Aran_Population__
Azerbaijan	AZE	Daghlig Shirvan	Population			319203	WorldBank_Subnational_Population	https://datacatalog.worldbank.org/dataset/subnational-population-database	Estimated population, disaggregated at highest subnational administrative unit	Azerbaijan_Daghlig Shirvan_Population__
Azerbaijan	AZE	Ganja-Gazakh	Population			1.28434e+06	WorldBank_Subnational_Population	https://datacatalog.worldbank.org/dataset/subnational-population-database	Estimated population, disaggregated at highest subnational administrative unit	Azerbaijan_Ganja-Gazakh_Population__
Azerbaijan	AZE	Guba-Khachmaz	Population			548355	WorldBank_Subnational_Population	https://datacatalog.worldbank.org/dataset/subnational-population-database	Estimated population, disaggregated at highest subnational administrative unit	Azerbaijan_Guba-Khachmaz_Population__
Azerbaijan	AZE	Kalbajar-Lachin	Population			256022	WorldBank_Subnational_Population	https://datacatalog.worldbank.org/dataset/subnational-population-database	Estimated population, disaggregated at highest subnational administrative unit	Azerbaijan_Kalbajar-Lachin_Population__
Azerbaijan	AZE	Lankaran	Population			938233	WorldBank_Subnational_Population	https://datacatalog.worldbank.org/dataset/subnational-population-database	Estimated population, disaggregated at highest subnational administrative unit	Azerbaijan_Lankaran_Population__
Azerbaijan	AZE	Nakhchivan	Population			466228	WorldBank_Subnational_Population	https://datacatalog.worldbank.org/dataset/subnational-population-database	Estimated population, disaggregated at highest subnational administrative unit	Azerbaijan_Nakhchivan_Population__
Azerbaijan	AZE	Shaki-Zaqatala	Population			621549	WorldBank_Subnational_Population	https://datacatalog.worldbank.org/dataset/subnational-population-database	Estimated population, disaggregated at highest subnational administrative unit	Azerbaijan_Shaki-Zaqatala_Population__
Azerbaijan	AZE	Yukhari Garabakh	Population			668520	WorldBank_Subnational_Population	https://datacatalog.worldbank.org/dataset/subnational-population-database	Estimated population, disaggregated at highest subnational administrative unit	Azerbaijan_Yukhari Garabakh_Population__
Bangladesh	BGD	Barisal	Population			8.86665e+06	WorldBank_Subnational_Population	https://datacatalog.worldbank.org/dataset/subnational-population-database	Estimated population, disaggregated at highest subnational administrative unit	Bangladesh_Barisal_Population__
Bangladesh	BGD	Chittagong	Population			3.36019e+07	WorldBank_Subnational_Population	https://datacatalog.worldbank.org/dataset/subnational-population-database	Estimated population, disaggregated at highest subnational administrative unit	Bangladesh_Chittagong_Population__
Bangladesh	BGD	Dhaka	Population			5.75241e+07	WorldBank_Subnational_Population	https://datacatalog.worldbank.org/dataset/subnational-population-database	Estimated population, disaggregated at highest subnational administrative unit	Bangladesh_Dhaka_Population__
Bangladesh	BGD	Khulna	Population			1.73288e+07	WorldBank_Subnational_Population	https://datacatalog.worldbank.org/dataset/subnational-population-database	Estimated population, disaggregated at highest subnational administrative unit	Bangladesh_Khulna_Population__
Bangladesh	BGD	Rajshahi	Population			2.13189e+07	WorldBank_Subnational_Population	https://datacatalog.worldbank.org/dataset/subnational-population-database	Estimated population, disaggregated at highest subnational administrative unit	Bangladesh_Rajshahi_Population__
Bangladesh	BGD	Rangpur	Population			1.83237e+07	WorldBank_Subnational_Population	https://datacatalog.worldbank.org/dataset/subnational-population-database	Estimated population, disaggregated at highest subnational administrative unit	Bangladesh_Rangpur_Population__
Bangladesh	BGD	Sylhet	Population			1.22422e+07	WorldBank_Subnational_Population	https://datacatalog.worldbank.org/dataset/subnational-population-database	Estimated population, disaggregated at highest subnational administrative unit	Bangladesh_Sylhet_Population__
Belarus	BLR	Brest	Population			1.35262e+06	WorldBank_Subnational_Population	https://datacatalog.worldbank.org/dataset/subnational-population-database	Estimated population, disaggregated at highest subnational administrative unit	Belarus_Brest_Population__
Belarus	BLR	Gomel	Population			1.38205e+06	WorldBank_Subnational_Population	https://datacatalog.worldbank.org/dataset/subnational-population-database	Estimated population, disaggregated at highest subnational administrative unit	Belarus_Gomel_Population__
Belarus	BLR	Grodno	Population			1.00703e+06	WorldBank_Subnational_Population	https://datacatalog.worldbank.org/dataset/subnational-population-database	Estimated population, disaggregated at highest subnational administrative unit	Belarus_Grodno_Population__
Belarus	BLR	Minsk	Population			1.34539e+06	WorldBank_Subnational_Population	https://datacatalog.worldbank.org/dataset/subnational-population-database	Estimated population, disaggregated at highest subnational administrative unit	Belarus_Minsk_Population__
Belarus	BLR	Minsk City	Population			2.0282e+06	WorldBank_Subnational_Population	https://datacatalog.worldbank.org/dataset/subnational-population-database	Estimated population, disaggregated at highest subnational administrative unit	Belarus_Minsk City_Population__
Belarus	BLR	Mogilev	Population			1.02032e+06	WorldBank_Subnational_Population	https://datacatalog.worldbank.org/dataset/subnational-population-database	Estimated population, disaggregated at highest subnational administrative unit	Belarus_Mogilev_Population__
Belarus	BLR	Vitebsk	Population			1.13921e+06	WorldBank_Subnational_Population	https://datacatalog.worldbank.org/dataset/subnational-population-database	Estimated population, disaggregated at highest subnational administrative unit	Belarus_Vitebsk_Population__
Benin	BEN	Alibori	Population			1.04141e+06	WorldBank_Subnational_Population	https://datacatalog.worldbank.org/dataset/subnational-population-database	Estimated population, disaggregated at highest subnational administrative unit	Benin_Alibori_Population__
Benin	BEN	Atakora	Population			868664	WorldBank_Subnational_Population	https://datacatalog.worldbank.org/dataset/subnational-population-database	Estimated population, disaggregated at highest subnational administrative unit	Benin_Atakora_Population__
Benin	BEN	Atlantique	Population			1.69863e+06	WorldBank_Subnational_Population	https://datacatalog.worldbank.org/dataset/subnational-population-database	Estimated population, disaggregated at highest subnational administrative unit	Benin_Atlantique_Population__
Benin	BEN	Borgou	Population			1.44017e+06	WorldBank_Subnational_Population	https://datacatalog.worldbank.org/dataset/subnational-population-database	Estimated population, disaggregated at highest subnational administrative unit	Benin_Borgou_Population__
Benin	BEN	Collines	Population			794549	WorldBank_Subnational_Population	https://datacatalog.worldbank.org/dataset/subnational-population-database	Estimated population, disaggregated at highest subnational administrative unit	Benin_Collines_Population__
Benin	BEN	Couffo	Population			841071	WorldBank_Subnational_Population	https://datacatalog.worldbank.org/dataset/subnational-population-database	Estimated population, disaggregated at highest subnational administrative unit	Benin_Couffo_Population__
Benin	BEN	Donga	Population			635654	WorldBank_Subnational_Population	https://datacatalog.worldbank.org/dataset/subnational-population-database	Estimated population, disaggregated at highest subnational administrative unit	Benin_Donga_Population__
Benin	BEN	Littoral	Population			660696	WorldBank_Subnational_Population	https://datacatalog.worldbank.org/dataset/subnational-population-database	Estimated population, disaggregated at highest subnational administrative unit	Benin_Littoral_Population__
Benin	BEN	Mono	Population			555360	WorldBank_Subnational_Population	https://datacatalog.worldbank.org/dataset/subnational-population-database	Estimated population, disaggregated at highest subnational administrative unit	Benin_Mono_Population__
Benin	BEN	Oueme	Population			1.2706e+06	WorldBank_Subnational_Population	https://datacatalog.worldbank.org/dataset/subnational-population-database	Estimated population, disaggregated at highest subnational administrative unit	Benin_Oueme_Population__
Benin	BEN	Plateau	Population			728713	WorldBank_Subnational_Population	https://datacatalog.worldbank.org/dataset/subnational-population-database	Estimated population, disaggregated at highest subnational administrative unit	Benin_Plateau_Population__
Benin	BEN	Zou	Population			966850	WorldBank_Subnational_Population	https://datacatalog.worldbank.org/dataset/subnational-population-database	Estimated population, disaggregated at highest subnational administrative unit	Benin_Zou_Population__
Bhutan	BTN	Bumthang	Population			21169.1	WorldBank_Subnational_Population	https://datacatalog.worldbank.org/dataset/subnational-population-database	Estimated population, disaggregated at highest subnational administrative unit	Bhutan_Bumthang_Population__
Bhutan	BTN	Chhukha	Population			98897.1	WorldBank_Subnational_Population	https://datacatalog.worldbank.org/dataset/subnational-population-database	Estimated population, disaggregated at highest subnational administrative unit	Bhutan_Chhukha_Population__
Bhutan	BTN	Dagana	Population			31402	WorldBank_Subnational_Population	https://datacatalog.worldbank.org/dataset/subnational-population-database	Estimated population, disaggregated at highest subnational administrative unit	Bhutan_Dagana_Population__
Bhutan	BTN	Gasa	Population			4441.18	WorldBank_Subnational_Population	https://datacatalog.worldbank.org/dataset/subnational-population-database	Estimated population, disaggregated at highest subnational administrative unit	Bhutan_Gasa_Population__
Bhutan	BTN	Haa	Population			13068.6	WorldBank_Subnational_Population	https://datacatalog.worldbank.org/dataset/subnational-population-database	Estimated population, disaggregated at highest subnational administrative unit	Bhutan_Haa_Population__
Bhutan	BTN	Lhuentse	Population			19397.1	WorldBank_Subnational_Population	https://datacatalog.worldbank.org/dataset/subnational-population-database	Estimated population, disaggregated at highest subnational administrative unit	Bhutan_Lhuentse_Population__
Bhutan	BTN	Mongar	Population			50014.7	WorldBank_Subnational_Population	https://datacatalog.worldbank.org/dataset/subnational-population-database	Estimated population, disaggregated at highest subnational administrative unit	Bhutan_Mongar_Population__
Bhutan	BTN	Paro	Population			49502.5	WorldBank_Subnational_Population	https://datacatalog.worldbank.org/dataset/subnational-population-database	Estimated population, disaggregated at highest subnational administrative unit	Bhutan_Paro_Population__
Bhutan	BTN	Pemagatshel	Population			27661.8	WorldBank_Subnational_Population	https://datacatalog.worldbank.org/dataset/subnational-population-database	Estimated population, disaggregated at highest subnational administrative unit	Bhutan_Pemagatshel_Population__
Bhutan	BTN	Punakha	Population			31335.8	WorldBank_Subnational_Population	https://datacatalog.worldbank.org/dataset/subnational-population-database	Estimated population, disaggregated at highest subnational administrative unit	Bhutan_Punakha_Population__
Bhutan	BTN	Samdrup Jongkhar	Population			46019.6	WorldBank_Subnational_Population	https://datacatalog.worldbank.org/dataset/subnational-population-database	Estimated population, disaggregated at highest subnational administrative unit	Bhutan_Samdrup Jongkhar_Population__
Bhutan	BTN	Samtse	Population			80088.2	WorldBank_Subnational_Population	https://datacatalog.worldbank.org/dataset/subnational-population-database	Estimated population, disaggregated at highest subnational administrative unit	Bhutan_Samtse_Population__
Bhutan	BTN	Sarpang	Population			51563.7	WorldBank_Subnational_Population	https://datacatalog.worldbank.org/dataset/subnational-population-database	Estimated population, disaggregated at highest subnational administrative unit	Bhutan_Sarpang_Population__
Bhutan	BTN	Thimphu	Population			130404	WorldBank_Subnational_Population	https://datacatalog.worldbank.org/dataset/subnational-population-database	Estimated population, disaggregated at highest subnational administrative unit	Bhutan_Thimphu_Population__
Bhutan	BTN	Trashigang	Population			62460.8	WorldBank_Subnational_Population	https://datacatalog.worldbank.org/dataset/subnational-population-database	Estimated population, disaggregated at highest subnational administrative unit	Bhutan_Trashigang_Population__
Bhutan	BTN	Trashiyangtse	Population			23424	WorldBank_Subnational_Population	https://datacatalog.worldbank.org/dataset/subnational-population-database	Estimated population, disaggregated at highest subnational administrative unit	Bhutan_Trashiyangtse_Population__
Bhutan	BTN	Trongsa	Population			18098	WorldBank_Subnational_Population	https://datacatalog.worldbank.org/dataset/subnational-population-database	Estimated population, disaggregated at highest subnational administrative unit	Bhutan_Trongsa_Population__
Bhutan	BTN	Tsirang	Population			24495.1	WorldBank_Subnational_Population	https://datacatalog.worldbank.org/dataset/subnational-population-database	Estimated population, disaggregated at highest subnational administrative unit	Bhutan_Tsirang_Population__
Bhutan	BTN	Wangduephodrang	Population			42350.5	WorldBank_Subnational_Population	https://datacatalog.worldbank.org/dataset/subnational-population-database	Estimated population, disaggregated at highest subnational administrative unit	Bhutan_Wangduephodrang_Population__
Bhutan	BTN	Zhemgang	Population			23977.9	WorldBank_Subnational_Population	https://datacatalog.worldbank.org/dataset/subnational-population-database	Estimated population, disaggregated at highest subnational administrative unit	Bhutan_Zhemgang_Population__
Bolivia	BOL	Beni	Population			466284	WorldBank_Subnational_Population	https://datacatalog.worldbank.org/dataset/subnational-population-database	Estimated population, disaggregated at highest subnational administrative unit	Bolivia_Beni_Population__
Bolivia	BOL	Chuquisaca	Population			621873	WorldBank_Subnational_Population	https://datacatalog.worldbank.org/dataset/subnational-population-database	Estimated population, disaggregated at highest subnational administrative unit	Bolivia_Chuquisaca_Population__
Bolivia	BOL	Cochabamba	Population			1.98519e+06	WorldBank_Subnational_Population	https://datacatalog.worldbank.org/dataset/subnational-population-database	Estimated population, disaggregated at highest subnational administrative unit	Bolivia_Cochabamba_Population__
Bolivia	BOL	La Paz	Population			2.99573e+06	WorldBank_Subnational_Population	https://datacatalog.worldbank.org/dataset/subnational-population-database	Estimated population, disaggregated at highest subnational administrative unit	Bolivia_La Paz_Population__
Bolivia	BOL	Oruro	Population			567262	WorldBank_Subnational_Population	https://datacatalog.worldbank.org/dataset/subnational-population-database	Estimated population, disaggregated at highest subnational administrative unit	Bolivia_Oruro_Population__
Bolivia	BOL	Pando	Population			151995	WorldBank_Subnational_Population	https://datacatalog.worldbank.org/dataset/subnational-population-database	Estimated population, disaggregated at highest subnational administrative unit	Bolivia_Pando_Population__
Bolivia	BOL	Potosi	Population			916787	WorldBank_Subnational_Population	https://datacatalog.worldbank.org/dataset/subnational-population-database	Estimated population, disaggregated at highest subnational administrative unit	Bolivia_Potosi_Population__
Bolivia	BOL	Santa Cruz	Population			3.10019e+06	WorldBank_Subnational_Population	https://datacatalog.worldbank.org/dataset/subnational-population-database	Estimated population, disaggregated at highest subnational administrative unit	Bolivia_Santa Cruz_Population__
Bolivia	BOL	Tarija	Population			549517	WorldBank_Subnational_Population	https://datacatalog.worldbank.org/dataset/subnational-population-database	Estimated population, disaggregated at highest subnational administrative unit	Bolivia_Tarija_Population__
Bosnia and Herzegovina	BIH	Brcko	Population			86308.8	WorldBank_Subnational_Population	https://datacatalog.worldbank.org/dataset/subnational-population-database	Estimated population, disaggregated at highest subnational administrative unit	Bosnia and Herzegovina_Brcko_Population__
Bosnia and Herzegovina	BIH	Federacija Bosne I Hercegovine	Population			2.20455e+06	WorldBank_Subnational_Population	https://datacatalog.worldbank.org/dataset/subnational-population-database	Estimated population, disaggregated at highest subnational administrative unit	Bosnia and Herzegovina_Federacija Bosne I Hercegovine_Population__
Bosnia and Herzegovina	BIH	Republika Srpska	Population			1.23389e+06	WorldBank_Subnational_Population	https://datacatalog.worldbank.org/dataset/subnational-population-database	Estimated population, disaggregated at highest subnational administrative unit	Bosnia and Herzegovina_Republika Srpska_Population__
Brazil	BRA	Acre	Population			924218	WorldBank_Subnational_Population	https://datacatalog.worldbank.org/dataset/subnational-population-database	Estimated population, disaggregated at highest subnational administrative unit	Brazil_Acre_Population__
Brazil	BRA	Alagoas	Population			3.4629e+06	WorldBank_Subnational_Population	https://datacatalog.worldbank.org/dataset/subnational-population-database	Estimated population, disaggregated at highest subnational administrative unit	Brazil_Alagoas_Population__
Brazil	BRA	Amapa	Population			881341	WorldBank_Subnational_Population	https://datacatalog.worldbank.org/dataset/subnational-population-database	Estimated population, disaggregated at highest subnational administrative unit	Brazil_Amapa_Population__
Brazil	BRA	Amazonas	Population			4.20593e+06	WorldBank_Subnational_Population	https://datacatalog.worldbank.org/dataset/subnational-population-database	Estimated population, disaggregated at highest subnational administrative unit	Brazil_Amazonas_Population__
Brazil	BRA	Bahia	Population			1.51694e+07	WorldBank_Subnational_Population	https://datacatalog.worldbank.org/dataset/subnational-population-database	Estimated population, disaggregated at highest subnational administrative unit	Brazil_Bahia_Population__
Brazil	BRA	Ceara	Population			9.59363e+06	WorldBank_Subnational_Population	https://datacatalog.worldbank.org/dataset/subnational-population-database	Estimated population, disaggregated at highest subnational administrative unit	Brazil_Ceara_Population__
Brazil	BRA	Distrito Federal	Population			3.13737e+06	WorldBank_Subnational_Population	https://datacatalog.worldbank.org/dataset/subnational-population-database	Estimated population, disaggregated at highest subnational administrative unit	Brazil_Distrito Federal_Population__
Brazil	BRA	Espirito Santo	Population			3.98005e+06	WorldBank_Subnational_Population	https://datacatalog.worldbank.org/dataset/subnational-population-database	Estimated population, disaggregated at highest subnational administrative unit	Brazil_Espirito Santo_Population__
Brazil	BRA	Goias	Population			7.09137e+06	WorldBank_Subnational_Population	https://datacatalog.worldbank.org/dataset/subnational-population-database	Estimated population, disaggregated at highest subnational administrative unit	Brazil_Goias_Population__
Brazil	BRA	Maranhao	Population			7.59004e+06	WorldBank_Subnational_Population	https://datacatalog.worldbank.org/dataset/subnational-population-database	Estimated population, disaggregated at highest subnational administrative unit	Brazil_Maranhao_Population__
Brazil	BRA	Mato Grosso	Population			3.60964e+06	WorldBank_Subnational_Population	https://datacatalog.worldbank.org/dataset/subnational-population-database	Estimated population, disaggregated at highest subnational administrative unit	Brazil_Mato Grosso_Population__
Brazil	BRA	Mato Grosso Do Sul	Population			2.85444e+06	WorldBank_Subnational_Population	https://datacatalog.worldbank.org/dataset/subnational-population-database	Estimated population, disaggregated at highest subnational administrative unit	Brazil_Mato Grosso Do Sul_Population__
Brazil	BRA	Minas Gerais	Population			2.15927e+07	WorldBank_Subnational_Population	https://datacatalog.worldbank.org/dataset/subnational-population-database	Estimated population, disaggregated at highest subnational administrative unit	Brazil_Minas Gerais_Population__
Brazil	BRA	Para	Population			9.07933e+06	WorldBank_Subnational_Population	https://datacatalog.worldbank.org/dataset/subnational-population-database	Estimated population, disaggregated at highest subnational administrative unit	Brazil_Para_Population__
Brazil	BRA	Paraiba	Population			4.14474e+06	WorldBank_Subnational_Population	https://datacatalog.worldbank.org/dataset/subnational-population-database	Estimated population, disaggregated at highest subnational administrative unit	Brazil_Paraiba_Population__
Brazil	BRA	Parana	Population			1.14728e+07	WorldBank_Subnational_Population	https://datacatalog.worldbank.org/dataset/subnational-population-database	Estimated population, disaggregated at highest subnational administrative unit	Brazil_Parana_Population__
Brazil	BRA	Pernambuco	Population			9.79619e+06	WorldBank_Subnational_Population	https://datacatalog.worldbank.org/dataset/subnational-population-database	Estimated population, disaggregated at highest subnational administrative unit	Brazil_Pernambuco_Population__
Brazil	BRA	Piaui	Population			3437500	WorldBank_Subnational_Population	https://datacatalog.worldbank.org/dataset/subnational-population-database	Estimated population, disaggregated at highest subnational administrative unit	Brazil_Piaui_Population__
Brazil	BRA	Rio De Janeiro	Population			1.78217e+07	WorldBank_Subnational_Population	https://datacatalog.worldbank.org/dataset/subnational-population-database	Estimated population, disaggregated at highest subnational administrative unit	Brazil_Rio De Janeiro_Population__
Brazil	BRA	Rio Grande Do Norte	Population			3.60442e+06	WorldBank_Subnational_Population	https://datacatalog.worldbank.org/dataset/subnational-population-database	Estimated population, disaggregated at highest subnational administrative unit	Brazil_Rio Grande Do Norte_Population__
Brazil	BRA	Rio Grande Do Sul	Population			1.13741e+07	WorldBank_Subnational_Population	https://datacatalog.worldbank.org/dataset/subnational-population-database	Estimated population, disaggregated at highest subnational administrative unit	Brazil_Rio Grande Do Sul_Population__
Brazil	BRA	Rondonia	Population			1.76692e+06	WorldBank_Subnational_Population	https://datacatalog.worldbank.org/dataset/subnational-population-database	Estimated population, disaggregated at highest subnational administrative unit	Brazil_Rondonia_Population__
Brazil	BRA	Roraima	Population			588561	WorldBank_Subnational_Population	https://datacatalog.worldbank.org/dataset/subnational-population-database	Estimated population, disaggregated at highest subnational administrative unit	Brazil_Roraima_Population__
Brazil	BRA	Santa Catarina	Population			7.22681e+06	WorldBank_Subnational_Population	https://datacatalog.worldbank.org/dataset/subnational-population-database	Estimated population, disaggregated at highest subnational administrative unit	Brazil_Santa Catarina_Population__
Brazil	BRA	Sao Paulo	Population			4.60915e+07	WorldBank_Subnational_Population	https://datacatalog.worldbank.org/dataset/subnational-population-database	Estimated population, disaggregated at highest subnational administrative unit	Brazil_Sao Paulo_Population__
Brazil	BRA	Sergipe	Population			2.38071e+06	WorldBank_Subnational_Population	https://datacatalog.worldbank.org/dataset/subnational-population-database	Estimated population, disaggregated at highest subnational administrative unit	Brazil_Sergipe_Population__
Brazil	BRA	Tocantins	Population			1.62926e+06	WorldBank_Subnational_Population	https://datacatalog.worldbank.org/dataset/subnational-population-database	Estimated population, disaggregated at highest subnational administrative unit	Brazil_Tocantins_Population__
Bulgaria	BGR	Blagoevgrad	Population			307221	WorldBank_Subnational_Population	https://datacatalog.worldbank.org/dataset/subnational-population-database	Estimated population, disaggregated at highest subnational administrative unit	Bulgaria_Blagoevgrad_Population__
Bulgaria	BGR	Burgas	Population			407664	WorldBank_Subnational_Population	https://datacatalog.worldbank.org/dataset/subnational-population-database	Estimated population, disaggregated at highest subnational administrative unit	Bulgaria_Burgas_Population__
Bulgaria	BGR	Dobrich	Population			169713	WorldBank_Subnational_Population	https://datacatalog.worldbank.org/dataset/subnational-population-database	Estimated population, disaggregated at highest subnational administrative unit	Bulgaria_Dobrich_Population__
Bulgaria	BGR	Gabrovo	Population			106078	WorldBank_Subnational_Population	https://datacatalog.worldbank.org/dataset/subnational-population-database	Estimated population, disaggregated at highest subnational administrative unit	Bulgaria_Gabrovo_Population__
Bulgaria	BGR	Haskovo	Population			220532	WorldBank_Subnational_Population	https://datacatalog.worldbank.org/dataset/subnational-population-database	Estimated population, disaggregated at highest subnational administrative unit	Bulgaria_Haskovo_Population__
Bulgaria	BGR	Jambol	Population			113429	WorldBank_Subnational_Population	https://datacatalog.worldbank.org/dataset/subnational-population-database	Estimated population, disaggregated at highest subnational administrative unit	Bulgaria_Jambol_Population__
Bulgaria	BGR	Kardzhali	Population			143939	WorldBank_Subnational_Population	https://datacatalog.worldbank.org/dataset/subnational-population-database	Estimated population, disaggregated at highest subnational administrative unit	Bulgaria_Kardzhali_Population__
Bulgaria	BGR	Kustendil	Population			115387	WorldBank_Subnational_Population	https://datacatalog.worldbank.org/dataset/subnational-population-database	Estimated population, disaggregated at highest subnational administrative unit	Bulgaria_Kustendil_Population__
Bulgaria	BGR	Lovech	Population			119189	WorldBank_Subnational_Population	https://datacatalog.worldbank.org/dataset/subnational-population-database	Estimated population, disaggregated at highest subnational administrative unit	Bulgaria_Lovech_Population__
Bulgaria	BGR	Montana	Population			122326	WorldBank_Subnational_Population	https://datacatalog.worldbank.org/dataset/subnational-population-database	Estimated population, disaggregated at highest subnational administrative unit	Bulgaria_Montana_Population__
Bulgaria	BGR	Pazardzhik	Population			248248	WorldBank_Subnational_Population	https://datacatalog.worldbank.org/dataset/subnational-population-database	Estimated population, disaggregated at highest subnational administrative unit	Bulgaria_Pazardzhik_Population__
Bulgaria	BGR	Pernik	Population			119000	WorldBank_Subnational_Population	https://datacatalog.worldbank.org/dataset/subnational-population-database	Estimated population, disaggregated at highest subnational administrative unit	Bulgaria_Pernik_Population__
Bulgaria	BGR	Pleven	Population			224694	WorldBank_Subnational_Population	https://datacatalog.worldbank.org/dataset/subnational-population-database	Estimated population, disaggregated at highest subnational administrative unit	Bulgaria_Pleven_Population__
Bulgaria	BGR	Plovdiv	Population			655885	WorldBank_Subnational_Population	https://datacatalog.worldbank.org/dataset/subnational-population-database	Estimated population, disaggregated at highest subnational administrative unit	Bulgaria_Plovdiv_Population__
Bulgaria	BGR	Razgrad	Population			108172	WorldBank_Subnational_Population	https://datacatalog.worldbank.org/dataset/subnational-population-database	Estimated population, disaggregated at highest subnational administrative unit	Bulgaria_Razgrad_Population__
Bulgaria	BGR	Ruse	Population			209784	WorldBank_Subnational_Population	https://datacatalog.worldbank.org/dataset/subnational-population-database	Estimated population, disaggregated at highest subnational administrative unit	Bulgaria_Ruse_Population__
Bulgaria	BGR	Shumen	Population			163179	WorldBank_Subnational_Population	https://datacatalog.worldbank.org/dataset/subnational-population-database	Estimated population, disaggregated at highest subnational administrative unit	Bulgaria_Shumen_Population__
Bulgaria	BGR	Silistra	Population			103223	WorldBank_Subnational_Population	https://datacatalog.worldbank.org/dataset/subnational-population-database	Estimated population, disaggregated at highest subnational administrative unit	Bulgaria_Silistra_Population__
Bulgaria	BGR	Sliven	Population			181890	WorldBank_Subnational_Population	https://datacatalog.worldbank.org/dataset/subnational-population-database	Estimated population, disaggregated at highest subnational administrative unit	Bulgaria_Sliven_Population__
Bulgaria	BGR	Smoljan	Population			105603	WorldBank_Subnational_Population	https://datacatalog.worldbank.org/dataset/subnational-population-database	Estimated population, disaggregated at highest subnational administrative unit	Bulgaria_Smoljan_Population__
Bulgaria	BGR	Sofia	Population			225689	WorldBank_Subnational_Population	https://datacatalog.worldbank.org/dataset/subnational-population-database	Estimated population, disaggregated at highest subnational administrative unit	Bulgaria_Sofia_Population__
Bulgaria	BGR	Sofia-city	Population			1.37599e+06	WorldBank_Subnational_Population	https://datacatalog.worldbank.org/dataset/subnational-population-database	Estimated population, disaggregated at highest subnational administrative unit	Bulgaria_Sofia-city_Population__
Bulgaria	BGR	Stara Zagora	Population			305297	WorldBank_Subnational_Population	https://datacatalog.worldbank.org/dataset/subnational-population-database	Estimated population, disaggregated at highest subnational administrative unit	Bulgaria_Stara Zagora_Population__
Bulgaria	BGR	Targovishte	Population			105137	WorldBank_Subnational_Population	https://datacatalog.worldbank.org/dataset/subnational-population-database	Estimated population, disaggregated at highest subnational administrative unit	Bulgaria_Targovishte_Population__
Bulgaria	BGR	Varna	Population			480605	WorldBank_Subnational_Population	https://datacatalog.worldbank.org/dataset/subnational-population-database	Estimated population, disaggregated at highest subnational administrative unit	Bulgaria_Varna_Population__
Bulgaria	BGR	Veliko Tarnovo	Population			229446	WorldBank_Subnational_Population	https://datacatalog.worldbank.org/dataset/subnational-population-database	Estimated population, disaggregated at highest subnational administrative unit	Bulgaria_Veliko Tarnovo_Population__
Bulgaria	BGR	Vidin	Population			79576	WorldBank_Subnational_Population	https://datacatalog.worldbank.org/dataset/subnational-population-database	Estimated population, disaggregated at highest subnational administrative unit	Bulgaria_Vidin_Population__
Bulgaria	BGR	Vratca	Population			155659	WorldBank_Subnational_Population	https://datacatalog.worldbank.org/dataset/subnational-population-database	Estimated population, disaggregated at highest subnational administrative unit	Bulgaria_Vratca_Population__
Burkina Faso	BFA	Boucle Du Mouhoun	Population			1.87466e+06	WorldBank_Subnational_Population	https://datacatalog.worldbank.org/dataset/subnational-population-database	Estimated population, disaggregated at highest subnational administrative unit	Burkina Faso_Boucle Du Mouhoun_Population__
Burkina Faso	BFA	Cascades	Population			825686	WorldBank_Subnational_Population	https://datacatalog.worldbank.org/dataset/subnational-population-database	Estimated population, disaggregated at highest subnational administrative unit	Burkina Faso_Cascades_Population__
Burkina Faso	BFA	Centre	Population			2.93048e+06	WorldBank_Subnational_Population	https://datacatalog.worldbank.org/dataset/subnational-population-database	Estimated population, disaggregated at highest subnational administrative unit	Burkina Faso_Centre_Population__
Burkina Faso	BFA	Centre-est	Population			1.55451e+06	WorldBank_Subnational_Population	https://datacatalog.worldbank.org/dataset/subnational-population-database	Estimated population, disaggregated at highest subnational administrative unit	Burkina Faso_Centre-est_Population__
Burkina Faso	BFA	Centre-nord	Population			1.62223e+06	WorldBank_Subnational_Population	https://datacatalog.worldbank.org/dataset/subnational-population-database	Estimated population, disaggregated at highest subnational administrative unit	Burkina Faso_Centre-nord_Population__
Burkina Faso	BFA	Centre-ouest	Population			1.56882e+06	WorldBank_Subnational_Population	https://datacatalog.worldbank.org/dataset/subnational-population-database	Estimated population, disaggregated at highest subnational administrative unit	Burkina Faso_Centre-ouest_Population__
Burkina Faso	BFA	Centre-sud	Population			823598	WorldBank_Subnational_Population	https://datacatalog.worldbank.org/dataset/subnational-population-database	Estimated population, disaggregated at highest subnational administrative unit	Burkina Faso_Centre-sud_Population__
Burkina Faso	BFA	Est	Population			1.74551e+06	WorldBank_Subnational_Population	https://datacatalog.worldbank.org/dataset/subnational-population-database	Estimated population, disaggregated at highest subnational administrative unit	Burkina Faso_Est_Population__
Burkina Faso	BFA	Hauts-bassins	Population			2.11999e+06	WorldBank_Subnational_Population	https://datacatalog.worldbank.org/dataset/subnational-population-database	Estimated population, disaggregated at highest subnational administrative unit	Burkina Faso_Hauts-bassins_Population__
Burkina Faso	BFA	Nord	Population			1.55255e+06	WorldBank_Subnational_Population	https://datacatalog.worldbank.org/dataset/subnational-population-database	Estimated population, disaggregated at highest subnational administrative unit	Burkina Faso_Nord_Population__
Burkina Faso	BFA	Plateau Central	Population			898400	WorldBank_Subnational_Population	https://datacatalog.worldbank.org/dataset/subnational-population-database	Estimated population, disaggregated at highest subnational administrative unit	Burkina Faso_Plateau Central_Population__
Burkina Faso	BFA	Sahel	Population			1.35802e+06	WorldBank_Subnational_Population	https://datacatalog.worldbank.org/dataset/subnational-population-database	Estimated population, disaggregated at highest subnational administrative unit	Burkina Faso_Sahel_Population__
Burkina Faso	BFA	Sud-ouest	Population			830620	WorldBank_Subnational_Population	https://datacatalog.worldbank.org/dataset/subnational-population-database	Estimated population, disaggregated at highest subnational administrative unit	Burkina Faso_Sud-ouest_Population__
Burundi	BDI	Bubanza	Population			468752	WorldBank_Subnational_Population	https://datacatalog.worldbank.org/dataset/subnational-population-database	Estimated population, disaggregated at highest subnational administrative unit	Burundi_Bubanza_Population__
Burundi	BDI	Bujumbura Mairie	Population			689674	WorldBank_Subnational_Population	https://datacatalog.worldbank.org/dataset/subnational-population-database	Estimated population, disaggregated at highest subnational administrative unit	Burundi_Bujumbura Mairie_Population__
Burundi	BDI	Bujumbura Rural	Population			770716	WorldBank_Subnational_Population	https://datacatalog.worldbank.org/dataset/subnational-population-database	Estimated population, disaggregated at highest subnational administrative unit	Burundi_Bujumbura Rural_Population__
Burundi	BDI	Bururi	Population			795914	WorldBank_Subnational_Population	https://datacatalog.worldbank.org/dataset/subnational-population-database	Estimated population, disaggregated at highest subnational administrative unit	Burundi_Bururi_Population__
Burundi	BDI	Cankuzo	Population			317333	WorldBank_Subnational_Population	https://datacatalog.worldbank.org/dataset/subnational-population-database	Estimated population, disaggregated at highest subnational administrative unit	Burundi_Cankuzo_Population__
Burundi	BDI	Cibitoke	Population			638650	WorldBank_Subnational_Population	https://datacatalog.worldbank.org/dataset/subnational-population-database	Estimated population, disaggregated at highest subnational administrative unit	Burundi_Cibitoke_Population__
Burundi	BDI	Gitega	Population			1.00558e+06	WorldBank_Subnational_Population	https://datacatalog.worldbank.org/dataset/subnational-population-database	Estimated population, disaggregated at highest subnational administrative unit	Burundi_Gitega_Population__
Burundi	BDI	Karuzi	Population			605140	WorldBank_Subnational_Population	https://datacatalog.worldbank.org/dataset/subnational-population-database	Estimated population, disaggregated at highest subnational administrative unit	Burundi_Karuzi_Population__
Burundi	BDI	Kayanza	Population			811578	WorldBank_Subnational_Population	https://datacatalog.worldbank.org/dataset/subnational-population-database	Estimated population, disaggregated at highest subnational administrative unit	Burundi_Kayanza_Population__
Burundi	BDI	Kirundo	Population			871468	WorldBank_Subnational_Population	https://datacatalog.worldbank.org/dataset/subnational-population-database	Estimated population, disaggregated at highest subnational administrative unit	Burundi_Kirundo_Population__
Burundi	BDI	Makamba	Population			597664	WorldBank_Subnational_Population	https://datacatalog.worldbank.org/dataset/subnational-population-database	Estimated population, disaggregated at highest subnational administrative unit	Burundi_Makamba_Population__
Burundi	BDI	Muramvya	Population			405735	WorldBank_Subnational_Population	https://datacatalog.worldbank.org/dataset/subnational-population-database	Estimated population, disaggregated at highest subnational administrative unit	Burundi_Muramvya_Population__
Burundi	BDI	Muyinga	Population			876900	WorldBank_Subnational_Population	https://datacatalog.worldbank.org/dataset/subnational-population-database	Estimated population, disaggregated at highest subnational administrative unit	Burundi_Muyinga_Population__
Burundi	BDI	Mwaro	Population			378775	WorldBank_Subnational_Population	https://datacatalog.worldbank.org/dataset/subnational-population-database	Estimated population, disaggregated at highest subnational administrative unit	Burundi_Mwaro_Population__
Burundi	BDI	Ngozi	Population			916424	WorldBank_Subnational_Population	https://datacatalog.worldbank.org/dataset/subnational-population-database	Estimated population, disaggregated at highest subnational administrative unit	Burundi_Ngozi_Population__
Burundi	BDI	Rutana	Population			462838	WorldBank_Subnational_Population	https://datacatalog.worldbank.org/dataset/subnational-population-database	Estimated population, disaggregated at highest subnational administrative unit	Burundi_Rutana_Population__
Burundi	BDI	Ruyigi	Population			555172	WorldBank_Subnational_Population	https://datacatalog.worldbank.org/dataset/subnational-population-database	Estimated population, disaggregated at highest subnational administrative unit	Burundi_Ruyigi_Population__
Cambodia	KHM	Banteay Meanchey	Population			814941	WorldBank_Subnational_Population	https://datacatalog.worldbank.org/dataset/subnational-population-database	Estimated population, disaggregated at highest subnational administrative unit	Cambodia_Banteay Meanchey_Population__
Cambodia	KHM	Battambang	Population			1.35436e+06	WorldBank_Subnational_Population	https://datacatalog.worldbank.org/dataset/subnational-population-database	Estimated population, disaggregated at highest subnational administrative unit	Cambodia_Battambang_Population__
Cambodia	KHM	Kampong Cham	Population			1.78594e+06	WorldBank_Subnational_Population	https://datacatalog.worldbank.org/dataset/subnational-population-database	Estimated population, disaggregated at highest subnational administrative unit	Cambodia_Kampong Cham_Population__
Cambodia	KHM	Kampong Chhnang	Population			546850	WorldBank_Subnational_Population	https://datacatalog.worldbank.org/dataset/subnational-population-database	Estimated population, disaggregated at highest subnational administrative unit	Cambodia_Kampong Chhnang_Population__
Cambodia	KHM	Kampong Speu	Population			879338	WorldBank_Subnational_Population	https://datacatalog.worldbank.org/dataset/subnational-population-database	Estimated population, disaggregated at highest subnational administrative unit	Cambodia_Kampong Speu_Population__
Cambodia	KHM	Kampong Thom	Population			716431	WorldBank_Subnational_Population	https://datacatalog.worldbank.org/dataset/subnational-population-database	Estimated population, disaggregated at highest subnational administrative unit	Cambodia_Kampong Thom_Population__
Cambodia	KHM	Kampot	Population			664341	WorldBank_Subnational_Population	https://datacatalog.worldbank.org/dataset/subnational-population-database	Estimated population, disaggregated at highest subnational administrative unit	Cambodia_Kampot_Population__
Cambodia	KHM	Kandal	Population			1.52586e+06	WorldBank_Subnational_Population	https://datacatalog.worldbank.org/dataset/subnational-population-database	Estimated population, disaggregated at highest subnational administrative unit	Cambodia_Kandal_Population__
Cambodia	KHM	Kep	Population			45561.3	WorldBank_Subnational_Population	https://datacatalog.worldbank.org/dataset/subnational-population-database	Estimated population, disaggregated at highest subnational administrative unit	Cambodia_Kep_Population__
Cambodia	KHM	Koh Kong	Population			103301	WorldBank_Subnational_Population	https://datacatalog.worldbank.org/dataset/subnational-population-database	Estimated population, disaggregated at highest subnational administrative unit	Cambodia_Koh Kong_Population__
Cambodia	KHM	Kratie	Population			396912	WorldBank_Subnational_Population	https://datacatalog.worldbank.org/dataset/subnational-population-database	Estimated population, disaggregated at highest subnational administrative unit	Cambodia_Kratie_Population__
Cambodia	KHM	Mondulkiri	Population			111971	WorldBank_Subnational_Population	https://datacatalog.worldbank.org/dataset/subnational-population-database	Estimated population, disaggregated at highest subnational administrative unit	Cambodia_Mondulkiri_Population__
Cambodia	KHM	Oddar Meanchey	Population			450252	WorldBank_Subnational_Population	https://datacatalog.worldbank.org/dataset/subnational-population-database	Estimated population, disaggregated at highest subnational administrative unit	Cambodia_Oddar Meanchey_Population__
Cambodia	KHM	Pailin	Population			186623	WorldBank_Subnational_Population	https://datacatalog.worldbank.org/dataset/subnational-population-database	Estimated population, disaggregated at highest subnational administrative unit	Cambodia_Pailin_Population__
Cambodia	KHM	Phnom Penh	Population			1.79908e+06	WorldBank_Subnational_Population	https://datacatalog.worldbank.org/dataset/subnational-population-database	Estimated population, disaggregated at highest subnational administrative unit	Cambodia_Phnom Penh_Population__
Cambodia	KHM	Preah Sihanouk	Population			319659	WorldBank_Subnational_Population	https://datacatalog.worldbank.org/dataset/subnational-population-database	Estimated population, disaggregated at highest subnational administrative unit	Cambodia_Preah Sihanouk_Population__
Cambodia	KHM	Preah Vihear	Population			249252	WorldBank_Subnational_Population	https://datacatalog.worldbank.org/dataset/subnational-population-database	Estimated population, disaggregated at highest subnational administrative unit	Cambodia_Preah Vihear_Population__
Cambodia	KHM	Prey Veng	Population			961034	WorldBank_Subnational_Population	https://datacatalog.worldbank.org/dataset/subnational-population-database	Estimated population, disaggregated at highest subnational administrative unit	Cambodia_Prey Veng_Population__
Cambodia	KHM	Pursat	Population			447576	WorldBank_Subnational_Population	https://datacatalog.worldbank.org/dataset/subnational-population-database	Estimated population, disaggregated at highest subnational administrative unit	Cambodia_Pursat_Population__
Cambodia	KHM	Ratanak Kiri	Population			240390	WorldBank_Subnational_Population	https://datacatalog.worldbank.org/dataset/subnational-population-database	Estimated population, disaggregated at highest subnational administrative unit	Cambodia_Ratanak Kiri_Population__
Cambodia	KHM	Siem Reap	Population			1.18044e+06	WorldBank_Subnational_Population	https://datacatalog.worldbank.org/dataset/subnational-population-database	Estimated population, disaggregated at highest subnational administrative unit	Cambodia_Siem Reap_Population__
Cambodia	KHM	Stung Treng	Population			156184	WorldBank_Subnational_Population	https://datacatalog.worldbank.org/dataset/subnational-population-database	Estimated population, disaggregated at highest subnational administrative unit	Cambodia_Stung Treng_Population__
Cambodia	KHM	Svay Rieng	Population			494145	WorldBank_Subnational_Population	https://datacatalog.worldbank.org/dataset/subnational-population-database	Estimated population, disaggregated at highest subnational administrative unit	Cambodia_Svay Rieng_Population__
Cambodia	KHM	Takeo	Population			921777	WorldBank_Subnational_Population	https://datacatalog.worldbank.org/dataset/subnational-population-database	Estimated population, disaggregated at highest subnational administrative unit	Cambodia_Takeo_Population__
Cameroon	CMR	Adamaoua	Population			1.35409e+06	WorldBank_Subnational_Population	https://datacatalog.worldbank.org/dataset/subnational-population-database	Estimated population, disaggregated at highest subnational administrative unit	Cameroon_Adamaoua_Population__
Cameroon	CMR	Centre	Population			4.62558e+06	WorldBank_Subnational_Population	https://datacatalog.worldbank.org/dataset/subnational-population-database	Estimated population, disaggregated at highest subnational administrative unit	Cameroon_Centre_Population__
Cameroon	CMR	Est	Population			909728	WorldBank_Subnational_Population	https://datacatalog.worldbank.org/dataset/subnational-population-database	Estimated population, disaggregated at highest subnational administrative unit	Cameroon_Est_Population__
Cameroon	CMR	Extreme-Nord	Population			4.48416e+06	WorldBank_Subnational_Population	https://datacatalog.worldbank.org/dataset/subnational-population-database	Estimated population, disaggregated at highest subnational administrative unit	Cameroon_Extreme-Nord_Population__
Cameroon	CMR	Littoral	Population			3.77934e+06	WorldBank_Subnational_Population	https://datacatalog.worldbank.org/dataset/subnational-population-database	Estimated population, disaggregated at highest subnational administrative unit	Cameroon_Littoral_Population__
Cameroon	CMR	Nord	Population			2.92295e+06	WorldBank_Subnational_Population	https://datacatalog.worldbank.org/dataset/subnational-population-database	Estimated population, disaggregated at highest subnational administrative unit	Cameroon_Nord_Population__
Cameroon	CMR	Nord-Ouest	Population			2.10078e+06	WorldBank_Subnational_Population	https://datacatalog.worldbank.org/dataset/subnational-population-database	Estimated population, disaggregated at highest subnational administrative unit	Cameroon_Nord-Ouest_Population__
Cameroon	CMR	Ouest	Population			2.06713e+06	WorldBank_Subnational_Population	https://datacatalog.worldbank.org/dataset/subnational-population-database	Estimated population, disaggregated at highest subnational administrative unit	Cameroon_Ouest_Population__
Cameroon	CMR	Sud	Population			838402	WorldBank_Subnational_Population	https://datacatalog.worldbank.org/dataset/subnational-population-database	Estimated population, disaggregated at highest subnational administrative unit	Cameroon_Sud_Population__
Cameroon	CMR	Sud-Ouest	Population			1.63091e+06	WorldBank_Subnational_Population	https://datacatalog.worldbank.org/dataset/subnational-population-database	Estimated population, disaggregated at highest subnational administrative unit	Cameroon_Sud-Ouest_Population__
Chile	CHL	Antofagasta	Population			621326	WorldBank_Subnational_Population	https://datacatalog.worldbank.org/dataset/subnational-population-database	Estimated population, disaggregated at highest subnational administrative unit	Chile_Antofagasta_Population__
Chile	CHL	Araucania	Population			1.0479e+06	WorldBank_Subnational_Population	https://datacatalog.worldbank.org/dataset/subnational-population-database	Estimated population, disaggregated at highest subnational administrative unit	Chile_Araucania_Population__
Chile	CHL	Arica y Painacota	Population			199843	WorldBank_Subnational_Population	https://datacatalog.worldbank.org/dataset/subnational-population-database	Estimated population, disaggregated at highest subnational administrative unit	Chile_Arica y Painacota_Population__
Chile	CHL	Atacama	Population			303380	WorldBank_Subnational_Population	https://datacatalog.worldbank.org/dataset/subnational-population-database	Estimated population, disaggregated at highest subnational administrative unit	Chile_Atacama_Population__
Chile	CHL	Aysen	Population			113000	WorldBank_Subnational_Population	https://datacatalog.worldbank.org/dataset/subnational-population-database	Estimated population, disaggregated at highest subnational administrative unit	Chile_Aysen_Population__
Chile	CHL	Biobio	Population			2.19885e+06	WorldBank_Subnational_Population	https://datacatalog.worldbank.org/dataset/subnational-population-database	Estimated population, disaggregated at highest subnational administrative unit	Chile_Biobio_Population__
Chile	CHL	Coquimbo	Population			776164	WorldBank_Subnational_Population	https://datacatalog.worldbank.org/dataset/subnational-population-database	Estimated population, disaggregated at highest subnational administrative unit	Chile_Coquimbo_Population__
Chile	CHL	Libertador Gral. Bernardo O'Higgins	Population			953990	WorldBank_Subnational_Population	https://datacatalog.worldbank.org/dataset/subnational-population-database	Estimated population, disaggregated at highest subnational administrative unit	Chile_Libertador Gral. Bernardo O'Higgins_Population__
Chile	CHL	Los Lagos	Population			902860	WorldBank_Subnational_Population	https://datacatalog.worldbank.org/dataset/subnational-population-database	Estimated population, disaggregated at highest subnational administrative unit	Chile_Los Lagos_Population__
Chile	CHL	Los Rios	Population			409993	WorldBank_Subnational_Population	https://datacatalog.worldbank.org/dataset/subnational-population-database	Estimated population, disaggregated at highest subnational administrative unit	Chile_Los Rios_Population__
Chile	CHL	Magallanes	Population			171203	WorldBank_Subnational_Population	https://datacatalog.worldbank.org/dataset/subnational-population-database	Estimated population, disaggregated at highest subnational administrative unit	Chile_Magallanes_Population__
Chile	CHL	Maule	Population			1.08816e+06	WorldBank_Subnational_Population	https://datacatalog.worldbank.org/dataset/subnational-population-database	Estimated population, disaggregated at highest subnational administrative unit	Chile_Maule_Population__
Chile	CHL	Metropolitana	Population			7.43301e+06	WorldBank_Subnational_Population	https://datacatalog.worldbank.org/dataset/subnational-population-database	Estimated population, disaggregated at highest subnational administrative unit	Chile_Metropolitana_Population__
Chile	CHL	Tarapaca	Population			339787	WorldBank_Subnational_Population	https://datacatalog.worldbank.org/dataset/subnational-population-database	Estimated population, disaggregated at highest subnational administrative unit	Chile_Tarapaca_Population__
Chile	CHL	Valparaiso	Population			1.89951e+06	WorldBank_Subnational_Population	https://datacatalog.worldbank.org/dataset/subnational-population-database	Estimated population, disaggregated at highest subnational administrative unit	Chile_Valparaiso_Population__
China	CHN	Anhui Sheng	Population			6.04565e+07	WorldBank_Subnational_Population	https://datacatalog.worldbank.org/dataset/subnational-population-database	Estimated population, disaggregated at highest subnational administrative unit	China_Anhui Sheng_Population__
China	CHN	Beijing Shi	Population			2.42361e+07	WorldBank_Subnational_Population	https://datacatalog.worldbank.org/dataset/subnational-population-database	Estimated population, disaggregated at highest subnational administrative unit	China_Beijing Shi_Population__
China	CHN	Chongqing Shi	Population			3.03257e+07	WorldBank_Subnational_Population	https://datacatalog.worldbank.org/dataset/subnational-population-database	Estimated population, disaggregated at highest subnational administrative unit	China_Chongqing Shi_Population__
China	CHN	Fujian Sheng	Population			3.94501e+07	WorldBank_Subnational_Population	https://datacatalog.worldbank.org/dataset/subnational-population-database	Estimated population, disaggregated at highest subnational administrative unit	China_Fujian Sheng_Population__
China	CHN	Gansu Sheng	Population			2.62031e+07	WorldBank_Subnational_Population	https://datacatalog.worldbank.org/dataset/subnational-population-database	Estimated population, disaggregated at highest subnational administrative unit	China_Gansu Sheng_Population__
China	CHN	Guangdong Sheng	Population			1.15599e+08	WorldBank_Subnational_Population	https://datacatalog.worldbank.org/dataset/subnational-population-database	Estimated population, disaggregated at highest subnational administrative unit	China_Guangdong Sheng_Population__
China	CHN	Guangxi Zhuangzu Zizhiqu	Population			4.73527e+07	WorldBank_Subnational_Population	https://datacatalog.worldbank.org/dataset/subnational-population-database	Estimated population, disaggregated at highest subnational administrative unit	China_Guangxi Zhuangzu Zizhiqu_Population__
China	CHN	Guizhou Sheng	Population			3.37644e+07	WorldBank_Subnational_Population	https://datacatalog.worldbank.org/dataset/subnational-population-database	Estimated population, disaggregated at highest subnational administrative unit	China_Guizhou Sheng_Population__
China	CHN	Hainan Sheng	Population			9.4466e+06	WorldBank_Subnational_Population	https://datacatalog.worldbank.org/dataset/subnational-population-database	Estimated population, disaggregated at highest subnational administrative unit	China_Hainan Sheng_Population__
China	CHN	Hebei Sheng	Population			7.63559e+07	WorldBank_Subnational_Population	https://datacatalog.worldbank.org/dataset/subnational-population-database	Estimated population, disaggregated at highest subnational administrative unit	China_Hebei Sheng_Population__
China	CHN	Heilongjiang Sheng	Population			3.86005e+07	WorldBank_Subnational_Population	https://datacatalog.worldbank.org/dataset/subnational-population-database	Estimated population, disaggregated at highest subnational administrative unit	China_Heilongjiang Sheng_Population__
China	CHN	Henan Sheng	Population			9.39246e+07	WorldBank_Subnational_Population	https://datacatalog.worldbank.org/dataset/subnational-population-database	Estimated population, disaggregated at highest subnational administrative unit	China_Henan Sheng_Population__
China	CHN	Hubei Sheng	Population			5.88103e+07	WorldBank_Subnational_Population	https://datacatalog.worldbank.org/dataset/subnational-population-database	Estimated population, disaggregated at highest subnational administrative unit	China_Hubei Sheng_Population__
China	CHN	Hunan Sheng	Population			6.71054e+07	WorldBank_Subnational_Population	https://datacatalog.worldbank.org/dataset/subnational-population-database	Estimated population, disaggregated at highest subnational administrative unit	China_Hunan Sheng_Population__
China	CHN	Jiangsu Sheng	Population			8.24332e+07	WorldBank_Subnational_Population	https://datacatalog.worldbank.org/dataset/subnational-population-database	Estimated population, disaggregated at highest subnational administrative unit	China_Jiangsu Sheng_Population__
China	CHN	Jiangxi Sheng	Population			4.698e+07	WorldBank_Subnational_Population	https://datacatalog.worldbank.org/dataset/subnational-population-database	Estimated population, disaggregated at highest subnational administrative unit	China_Jiangxi Sheng_Population__
China	CHN	Jilin Sheng	Population			2.79106e+07	WorldBank_Subnational_Population	https://datacatalog.worldbank.org/dataset/subnational-population-database	Estimated population, disaggregated at highest subnational administrative unit	China_Jilin Sheng_Population__
China	CHN	Liaoning Sheng	Population			4.49655e+07	WorldBank_Subnational_Population	https://datacatalog.worldbank.org/dataset/subnational-population-database	Estimated population, disaggregated at highest subnational administrative unit	China_Liaoning Sheng_Population__
China	CHN	Nei Mongol Zizhiqu	Population			2.5608e+07	WorldBank_Subnational_Population	https://datacatalog.worldbank.org/dataset/subnational-population-database	Estimated population, disaggregated at highest subnational administrative unit	China_Nei Mongol Zizhiqu_Population__
China	CHN	Ningxia Huizu Zizhiqu	Population			6995875	WorldBank_Subnational_Population	https://datacatalog.worldbank.org/dataset/subnational-population-database	Estimated population, disaggregated at highest subnational administrative unit	China_Ningxia Huizu Zizhiqu_Population__
China	CHN	Qinghai Sheng	Population			6.05568e+06	WorldBank_Subnational_Population	https://datacatalog.worldbank.org/dataset/subnational-population-database	Estimated population, disaggregated at highest subnational administrative unit	China_Qinghai Sheng_Population__
China	CHN	Shaanxi Sheng	Population			3.83081e+07	WorldBank_Subnational_Population	https://datacatalog.worldbank.org/dataset/subnational-population-database	Estimated population, disaggregated at highest subnational administrative unit	China_Shaanxi Sheng_Population__
China	CHN	Shandong Sheng	Population			1.00872e+08	WorldBank_Subnational_Population	https://datacatalog.worldbank.org/dataset/subnational-population-database	Estimated population, disaggregated at highest subnational administrative unit	China_Shandong Sheng_Population__
China	CHN	Shanghai Shi	Population			2.75965e+07	WorldBank_Subnational_Population	https://datacatalog.worldbank.org/dataset/subnational-population-database	Estimated population, disaggregated at highest subnational administrative unit	China_Shanghai Shi_Population__
China	CHN	Shanxi Sheng	Population			3.79008e+07	WorldBank_Subnational_Population	https://datacatalog.worldbank.org/dataset/subnational-population-database	Estimated population, disaggregated at highest subnational administrative unit	China_Shanxi Sheng_Population__
China	CHN	Sichuan Sheng	Population			8.11298e+07	WorldBank_Subnational_Population	https://datacatalog.worldbank.org/dataset/subnational-population-database	Estimated population, disaggregated at highest subnational administrative unit	China_Sichuan Sheng_Population__
China	CHN	Tianjin Shi	Population			1.67433e+07	WorldBank_Subnational_Population	https://datacatalog.worldbank.org/dataset/subnational-population-database	Estimated population, disaggregated at highest subnational administrative unit	China_Tianjin Shi_Population__
China	CHN	Xinjiang Uygur Zizhiqu	Population			2.45937e+07	WorldBank_Subnational_Population	https://datacatalog.worldbank.org/dataset/subnational-population-database	Estimated population, disaggregated at highest subnational administrative unit	China_Xinjiang Uygur Zizhiqu_Population__
China	CHN	Xizang Zizhiqu	Population			3.37249e+06	WorldBank_Subnational_Population	https://datacatalog.worldbank.org/dataset/subnational-population-database	Estimated population, disaggregated at highest subnational administrative unit	China_Xizang Zizhiqu_Population__
China	CHN	Yunnan Sheng	Population			4.89297e+07	WorldBank_Subnational_Population	https://datacatalog.worldbank.org/dataset/subnational-population-database	Estimated population, disaggregated at highest subnational administrative unit	China_Yunnan Sheng_Population__
China	CHN	Zhejiang Sheng	Population			5.86324e+07	WorldBank_Subnational_Population	https://datacatalog.worldbank.org/dataset/subnational-population-database	Estimated population, disaggregated at highest subnational administrative unit	China_Zhejiang Sheng_Population__
Colombia	COL	Amazonas	Population			57284.3	WorldBank_Subnational_Population	https://datacatalog.worldbank.org/dataset/subnational-population-database	Estimated population, disaggregated at highest subnational administrative unit	Colombia_Amazonas_Population__
Colombia	COL	Antioquia	Population			6.81492e+06	WorldBank_Subnational_Population	https://datacatalog.worldbank.org/dataset/subnational-population-database	Estimated population, disaggregated at highest subnational administrative unit	Colombia_Antioquia_Population__
Colombia	COL	Arauca	Population			186292	WorldBank_Subnational_Population	https://datacatalog.worldbank.org/dataset/subnational-population-database	Estimated population, disaggregated at highest subnational administrative unit	Colombia_Arauca_Population__
Colombia	COL	Atlantico	Population			2.56942e+06	WorldBank_Subnational_Population	https://datacatalog.worldbank.org/dataset/subnational-population-database	Estimated population, disaggregated at highest subnational administrative unit	Colombia_Atlantico_Population__
Colombia	COL	Bogota	Population			8.24691e+06	WorldBank_Subnational_Population	https://datacatalog.worldbank.org/dataset/subnational-population-database	Estimated population, disaggregated at highest subnational administrative unit	Colombia_Bogota_Population__
Colombia	COL	Bolivar	Population			2.23461e+06	WorldBank_Subnational_Population	https://datacatalog.worldbank.org/dataset/subnational-population-database	Estimated population, disaggregated at highest subnational administrative unit	Colombia_Bolivar_Population__
Colombia	COL	Boyaca	Population			1.4733e+06	WorldBank_Subnational_Population	https://datacatalog.worldbank.org/dataset/subnational-population-database	Estimated population, disaggregated at highest subnational administrative unit	Colombia_Boyaca_Population__
Colombia	COL	Caldas	Population			1.09325e+06	WorldBank_Subnational_Population	https://datacatalog.worldbank.org/dataset/subnational-population-database	Estimated population, disaggregated at highest subnational administrative unit	Colombia_Caldas_Population__
Colombia	COL	Caqueta	Population			410863	WorldBank_Subnational_Population	https://datacatalog.worldbank.org/dataset/subnational-population-database	Estimated population, disaggregated at highest subnational administrative unit	Colombia_Caqueta_Population__
Colombia	COL	Casanare	Population			342088	WorldBank_Subnational_Population	https://datacatalog.worldbank.org/dataset/subnational-population-database	Estimated population, disaggregated at highest subnational administrative unit	Colombia_Casanare_Population__
Colombia	COL	Cauca	Population			1.438e+06	WorldBank_Subnational_Population	https://datacatalog.worldbank.org/dataset/subnational-population-database	Estimated population, disaggregated at highest subnational administrative unit	Colombia_Cauca_Population__
Colombia	COL	Cesar	Population			1.0688e+06	WorldBank_Subnational_Population	https://datacatalog.worldbank.org/dataset/subnational-population-database	Estimated population, disaggregated at highest subnational administrative unit	Colombia_Cesar_Population__
Colombia	COL	Choco	Population			472821	WorldBank_Subnational_Population	https://datacatalog.worldbank.org/dataset/subnational-population-database	Estimated population, disaggregated at highest subnational administrative unit	Colombia_Choco_Population__
Colombia	COL	Cordoba	Population			1.77955e+06	WorldBank_Subnational_Population	https://datacatalog.worldbank.org/dataset/subnational-population-database	Estimated population, disaggregated at highest subnational administrative unit	Colombia_Cordoba_Population__
Colombia	COL	Cundinamarca	Population			2.71169e+06	WorldBank_Subnational_Population	https://datacatalog.worldbank.org/dataset/subnational-population-database	Estimated population, disaggregated at highest subnational administrative unit	Colombia_Cundinamarca_Population__
Colombia	COL	Guainia	Population			22855.4	WorldBank_Subnational_Population	https://datacatalog.worldbank.org/dataset/subnational-population-database	Estimated population, disaggregated at highest subnational administrative unit	Colombia_Guainia_Population__
Colombia	COL	Guajira	Population			798157	WorldBank_Subnational_Population	https://datacatalog.worldbank.org/dataset/subnational-population-database	Estimated population, disaggregated at highest subnational administrative unit	Colombia_Guajira_Population__
Colombia	COL	Guaviare	Population			69188.7	WorldBank_Subnational_Population	https://datacatalog.worldbank.org/dataset/subnational-population-database	Estimated population, disaggregated at highest subnational administrative unit	Colombia_Guaviare_Population__
Colombia	COL	Huila	Population			1.21831e+06	WorldBank_Subnational_Population	https://datacatalog.worldbank.org/dataset/subnational-population-database	Estimated population, disaggregated at highest subnational administrative unit	Colombia_Huila_Population__
Colombia	COL	Magdalena	Population			1.38284e+06	WorldBank_Subnational_Population	https://datacatalog.worldbank.org/dataset/subnational-population-database	Estimated population, disaggregated at highest subnational administrative unit	Colombia_Magdalena_Population__
Colombia	COL	Meta	Population			868311	WorldBank_Subnational_Population	https://datacatalog.worldbank.org/dataset/subnational-population-database	Estimated population, disaggregated at highest subnational administrative unit	Colombia_Meta_Population__
Colombia	COL	Narino	Population			1.82264e+06	WorldBank_Subnational_Population	https://datacatalog.worldbank.org/dataset/subnational-population-database	Estimated population, disaggregated at highest subnational administrative unit	Colombia_Narino_Population__
Colombia	COL	Norte De Santander	Population			1.4703e+06	WorldBank_Subnational_Population	https://datacatalog.worldbank.org/dataset/subnational-population-database	Estimated population, disaggregated at highest subnational administrative unit	Colombia_Norte De Santander_Population__
Colombia	COL	Putumayo	Population			288542	WorldBank_Subnational_Population	https://datacatalog.worldbank.org/dataset/subnational-population-database	Estimated population, disaggregated at highest subnational administrative unit	Colombia_Putumayo_Population__
Colombia	COL	Quindio	Population			631017	WorldBank_Subnational_Population	https://datacatalog.worldbank.org/dataset/subnational-population-database	Estimated population, disaggregated at highest subnational administrative unit	Colombia_Quindio_Population__
Colombia	COL	Risaralda	Population			1.04593e+06	WorldBank_Subnational_Population	https://datacatalog.worldbank.org/dataset/subnational-population-database	Estimated population, disaggregated at highest subnational administrative unit	Colombia_Risaralda_Population__
Colombia	COL	San Andres Y Providencia	Population			72468.1	WorldBank_Subnational_Population	https://datacatalog.worldbank.org/dataset/subnational-population-database	Estimated population, disaggregated at highest subnational administrative unit	Colombia_San Andres Y Providencia_Population__
Colombia	COL	Santander	Population			2.32799e+06	WorldBank_Subnational_Population	https://datacatalog.worldbank.org/dataset/subnational-population-database	Estimated population, disaggregated at highest subnational administrative unit	Colombia_Santander_Population__
Colombia	COL	Sucre	Population			927507	WorldBank_Subnational_Population	https://datacatalog.worldbank.org/dataset/subnational-population-database	Estimated population, disaggregated at highest subnational administrative unit	Colombia_Sucre_Population__
Colombia	COL	Tolima	Population			1.59643e+06	WorldBank_Subnational_Population	https://datacatalog.worldbank.org/dataset/subnational-population-database	Estimated population, disaggregated at highest subnational administrative unit	Colombia_Tolima_Population__
Colombia	COL	Valle Del Cauca	Population			4.93039e+06	WorldBank_Subnational_Population	https://datacatalog.worldbank.org/dataset/subnational-population-database	Estimated population, disaggregated at highest subnational administrative unit	Colombia_Valle Del Cauca_Population__
Colombia	COL	Vaupes	Population			24225.5	WorldBank_Subnational_Population	https://datacatalog.worldbank.org/dataset/subnational-population-database	Estimated population, disaggregated at highest subnational administrative unit	Colombia_Vaupes_Population__
Colombia	COL	Vichada	Population			54098	WorldBank_Subnational_Population	https://datacatalog.worldbank.org/dataset/subnational-population-database	Estimated population, disaggregated at highest subnational administrative unit	Colombia_Vichada_Population__
Congo, Dem. Rep.	COD	Bandundu	Population			8.43883e+06	WorldBank_Subnational_Population	https://datacatalog.worldbank.org/dataset/subnational-population-database	Estimated population, disaggregated at highest subnational administrative unit	Congo, Dem. Rep._Bandundu_Population__
Congo, Dem. Rep.	COD	Bas-Congo	Population			3791000	WorldBank_Subnational_Population	https://datacatalog.worldbank.org/dataset/subnational-population-database	Estimated population, disaggregated at highest subnational administrative unit	Congo, Dem. Rep._Bas-Congo_Population__
Congo, Dem. Rep.	COD	Equateur	Population			9.06283e+06	WorldBank_Subnational_Population	https://datacatalog.worldbank.org/dataset/subnational-population-database	Estimated population, disaggregated at highest subnational administrative unit	Congo, Dem. Rep._Equateur_Population__
Congo, Dem. Rep.	COD	Kasai-Occidental	Population			8.15798e+06	WorldBank_Subnational_Population	https://datacatalog.worldbank.org/dataset/subnational-population-database	Estimated population, disaggregated at highest subnational administrative unit	Congo, Dem. Rep._Kasai-Occidental_Population__
Congo, Dem. Rep.	COD	Kasai-Oriental	Population			7.602e+06	WorldBank_Subnational_Population	https://datacatalog.worldbank.org/dataset/subnational-population-database	Estimated population, disaggregated at highest subnational administrative unit	Congo, Dem. Rep._Kasai-Oriental_Population__
Congo, Dem. Rep.	COD	Katanga	Population			1.27865e+07	WorldBank_Subnational_Population	https://datacatalog.worldbank.org/dataset/subnational-population-database	Estimated population, disaggregated at highest subnational administrative unit	Congo, Dem. Rep._Katanga_Population__
Congo, Dem. Rep.	COD	Kinshasa	Population			7.73823e+06	WorldBank_Subnational_Population	https://datacatalog.worldbank.org/dataset/subnational-population-database	Estimated population, disaggregated at highest subnational administrative unit	Congo, Dem. Rep._Kinshasa_Population__
Congo, Dem. Rep.	COD	Maniema	Population			2.42942e+06	WorldBank_Subnational_Population	https://datacatalog.worldbank.org/dataset/subnational-population-database	Estimated population, disaggregated at highest subnational administrative unit	Congo, Dem. Rep._Maniema_Population__
Congo, Dem. Rep.	COD	Nord-Kivu	Population			7.15853e+06	WorldBank_Subnational_Population	https://datacatalog.worldbank.org/dataset/subnational-population-database	Estimated population, disaggregated at highest subnational administrative unit	Congo, Dem. Rep._Nord-Kivu_Population__
Congo, Dem. Rep.	COD	Orientale	Population			1.0734e+07	WorldBank_Subnational_Population	https://datacatalog.worldbank.org/dataset/subnational-population-database	Estimated population, disaggregated at highest subnational administrative unit	Congo, Dem. Rep._Orientale_Population__
Congo, Dem. Rep.	COD	Sud-Kivu	Population			5.26951e+06	WorldBank_Subnational_Population	https://datacatalog.worldbank.org/dataset/subnational-population-database	Estimated population, disaggregated at highest subnational administrative unit	Congo, Dem. Rep._Sud-Kivu_Population__
Costa Rica	CRI	Alajuela	Population			1.01917e+06	WorldBank_Subnational_Population	https://datacatalog.worldbank.org/dataset/subnational-population-database	Estimated population, disaggregated at highest subnational administrative unit	Costa Rica_Alajuela_Population__
Costa Rica	CRI	Cartago	Population			539814	WorldBank_Subnational_Population	https://datacatalog.worldbank.org/dataset/subnational-population-database	Estimated population, disaggregated at highest subnational administrative unit	Costa Rica_Cartago_Population__
Costa Rica	CRI	Guanacaste	Population			392512	WorldBank_Subnational_Population	https://datacatalog.worldbank.org/dataset/subnational-population-database	Estimated population, disaggregated at highest subnational administrative unit	Costa Rica_Guanacaste_Population__
Costa Rica	CRI	Heredia	Population			527990	WorldBank_Subnational_Population	https://datacatalog.worldbank.org/dataset/subnational-population-database	Estimated population, disaggregated at highest subnational administrative unit	Costa Rica_Heredia_Population__
Costa Rica	CRI	Limon	Population			453475	WorldBank_Subnational_Population	https://datacatalog.worldbank.org/dataset/subnational-population-database	Estimated population, disaggregated at highest subnational administrative unit	Costa Rica_Limon_Population__
Costa Rica	CRI	Puntarenas	Population			494929	WorldBank_Subnational_Population	https://datacatalog.worldbank.org/dataset/subnational-population-database	Estimated population, disaggregated at highest subnational administrative unit	Costa Rica_Puntarenas_Population__
Costa Rica	CRI	San Jose	Population			1.62677e+06	WorldBank_Subnational_Population	https://datacatalog.worldbank.org/dataset/subnational-population-database	Estimated population, disaggregated at highest subnational administrative unit	Costa Rica_San Jose_Population__
Cote d'Ivoire	CIV	Abidjan	Population			5.09653e+06	WorldBank_Subnational_Population	https://datacatalog.worldbank.org/dataset/subnational-population-database	Estimated population, disaggregated at highest subnational administrative unit	Cote d'Ivoire_Abidjan_Population__
Cote d'Ivoire	CIV	Bas Sassandra	Population			2.46932e+06	WorldBank_Subnational_Population	https://datacatalog.worldbank.org/dataset/subnational-population-database	Estimated population, disaggregated at highest subnational administrative unit	Cote d'Ivoire_Bas Sassandra_Population__
Cote d'Ivoire	CIV	Comoe	Population			1.30275e+06	WorldBank_Subnational_Population	https://datacatalog.worldbank.org/dataset/subnational-population-database	Estimated population, disaggregated at highest subnational administrative unit	Cote d'Ivoire_Comoe_Population__
Cote d'Ivoire	CIV	Denguele	Population			313814	WorldBank_Subnational_Population	https://datacatalog.worldbank.org/dataset/subnational-population-database	Estimated population, disaggregated at highest subnational administrative unit	Cote d'Ivoire_Denguele_Population__
Cote d'Ivoire	CIV	Goh-Djiboua	Population			1.73793e+06	WorldBank_Subnational_Population	https://datacatalog.worldbank.org/dataset/subnational-population-database	Estimated population, disaggregated at highest subnational administrative unit	Cote d'Ivoire_Goh-Djiboua_Population__
Cote d'Ivoire	CIV	Lacs	Population			1.36267e+06	WorldBank_Subnational_Population	https://datacatalog.worldbank.org/dataset/subnational-population-database	Estimated population, disaggregated at highest subnational administrative unit	Cote d'Ivoire_Lacs_Population__
Cote d'Ivoire	CIV	Lagunes	Population			1.6003e+06	WorldBank_Subnational_Population	https://datacatalog.worldbank.org/dataset/subnational-population-database	Estimated population, disaggregated at highest subnational administrative unit	Cote d'Ivoire_Lagunes_Population__
Cote d'Ivoire	CIV	Montagnes	Population			2.56791e+06	WorldBank_Subnational_Population	https://datacatalog.worldbank.org/dataset/subnational-population-database	Estimated population, disaggregated at highest subnational administrative unit	Cote d'Ivoire_Montagnes_Population__
Cote d'Ivoire	CIV	Sassandra-Marahoue	Population			2.48313e+06	WorldBank_Subnational_Population	https://datacatalog.worldbank.org/dataset/subnational-population-database	Estimated population, disaggregated at highest subnational administrative unit	Cote d'Ivoire_Sassandra-Marahoue_Population__
Cote d'Ivoire	CIV	Savanes	Population			1.74067e+06	WorldBank_Subnational_Population	https://datacatalog.worldbank.org/dataset/subnational-population-database	Estimated population, disaggregated at highest subnational administrative unit	Cote d'Ivoire_Savanes_Population__
Cote d'Ivoire	CIV	Vallee Du Bandama	Population			1.5601e+06	WorldBank_Subnational_Population	https://datacatalog.worldbank.org/dataset/subnational-population-database	Estimated population, disaggregated at highest subnational administrative unit	Cote d'Ivoire_Vallee Du Bandama_Population__
Cote d'Ivoire	CIV	Woroba	Population			914900	WorldBank_Subnational_Population	https://datacatalog.worldbank.org/dataset/subnational-population-database	Estimated population, disaggregated at highest subnational administrative unit	Cote d'Ivoire_Woroba_Population__
Cote d'Ivoire	CIV	Yamoussoukro	Population			385110	WorldBank_Subnational_Population	https://datacatalog.worldbank.org/dataset/subnational-population-database	Estimated population, disaggregated at highest subnational administrative unit	Cote d'Ivoire_Yamoussoukro_Population__
Cote d'Ivoire	CIV	Zanzan	Population			1.0117e+06	WorldBank_Subnational_Population	https://datacatalog.worldbank.org/dataset/subnational-population-database	Estimated population, disaggregated at highest subnational administrative unit	Cote d'Ivoire_Zanzan_Population__
Croatia	HRV	Bjelovar-bilogora	Population			109390	WorldBank_Subnational_Population	https://datacatalog.worldbank.org/dataset/subnational-population-database	Estimated population, disaggregated at highest subnational administrative unit	Croatia_Bjelovar-bilogora_Population__
Croatia	HRV	Dubrovnik-neretva	Population			122816	WorldBank_Subnational_Population	https://datacatalog.worldbank.org/dataset/subnational-population-database	Estimated population, disaggregated at highest subnational administrative unit	Croatia_Dubrovnik-neretva_Population__
Croatia	HRV	Grad Zagreb	Population			800873	WorldBank_Subnational_Population	https://datacatalog.worldbank.org/dataset/subnational-population-database	Estimated population, disaggregated at highest subnational administrative unit	Croatia_Grad Zagreb_Population__
Croatia	HRV	Istra	Population			210113	WorldBank_Subnational_Population	https://datacatalog.worldbank.org/dataset/subnational-population-database	Estimated population, disaggregated at highest subnational administrative unit	Croatia_Istra_Population__
Croatia	HRV	Karlovac	Population			118824	WorldBank_Subnational_Population	https://datacatalog.worldbank.org/dataset/subnational-population-database	Estimated population, disaggregated at highest subnational administrative unit	Croatia_Karlovac_Population__
Croatia	HRV	Koprivnica-krizevci	Population			108890	WorldBank_Subnational_Population	https://datacatalog.worldbank.org/dataset/subnational-population-database	Estimated population, disaggregated at highest subnational administrative unit	Croatia_Koprivnica-krizevci_Population__
Croatia	HRV	Krapina-zagorje	Population			125674	WorldBank_Subnational_Population	https://datacatalog.worldbank.org/dataset/subnational-population-database	Estimated population, disaggregated at highest subnational administrative unit	Croatia_Krapina-zagorje_Population__
Croatia	HRV	Lika-senj	Population			48838.2	WorldBank_Subnational_Population	https://datacatalog.worldbank.org/dataset/subnational-population-database	Estimated population, disaggregated at highest subnational administrative unit	Croatia_Lika-senj_Population__
Croatia	HRV	Medimurje	Population			110275	WorldBank_Subnational_Population	https://datacatalog.worldbank.org/dataset/subnational-population-database	Estimated population, disaggregated at highest subnational administrative unit	Croatia_Medimurje_Population__
Croatia	HRV	Osijek-baranja	Population			285436	WorldBank_Subnational_Population	https://datacatalog.worldbank.org/dataset/subnational-population-database	Estimated population, disaggregated at highest subnational administrative unit	Croatia_Osijek-baranja_Population__
Croatia	HRV	Pozega-slavonija	Population			72291.7	WorldBank_Subnational_Population	https://datacatalog.worldbank.org/dataset/subnational-population-database	Estimated population, disaggregated at highest subnational administrative unit	Croatia_Pozega-slavonija_Population__
Croatia	HRV	Primorje-gorski Kota	Population			289243	WorldBank_Subnational_Population	https://datacatalog.worldbank.org/dataset/subnational-population-database	Estimated population, disaggregated at highest subnational administrative unit	Croatia_Primorje-gorski Kota_Population__
Croatia	HRV	Sibenik	Population			106765	WorldBank_Subnational_Population	https://datacatalog.worldbank.org/dataset/subnational-population-database	Estimated population, disaggregated at highest subnational administrative unit	Croatia_Sibenik_Population__
Croatia	HRV	Sisak-moslavina	Population			162206	WorldBank_Subnational_Population	https://datacatalog.worldbank.org/dataset/subnational-population-database	Estimated population, disaggregated at highest subnational administrative unit	Croatia_Sisak-moslavina_Population__
Croatia	HRV	Slavonski Brod-posav	Population			144574	WorldBank_Subnational_Population	https://datacatalog.worldbank.org/dataset/subnational-population-database	Estimated population, disaggregated at highest subnational administrative unit	Croatia_Slavonski Brod-posav_Population__
Croatia	HRV	Split-dalmatija	Population			448721	WorldBank_Subnational_Population	https://datacatalog.worldbank.org/dataset/subnational-population-database	Estimated population, disaggregated at highest subnational administrative unit	Croatia_Split-dalmatija_Population__
Croatia	HRV	Varazdin	Population			169238	WorldBank_Subnational_Population	https://datacatalog.worldbank.org/dataset/subnational-population-database	Estimated population, disaggregated at highest subnational administrative unit	Croatia_Varazdin_Population__
Croatia	HRV	Virovitica-podravina	Population			78245.1	WorldBank_Subnational_Population	https://datacatalog.worldbank.org/dataset/subnational-population-database	Estimated population, disaggregated at highest subnational administrative unit	Croatia_Virovitica-podravina_Population__
Croatia	HRV	Vukovar-srijem	Population			160201	WorldBank_Subnational_Population	https://datacatalog.worldbank.org/dataset/subnational-population-database	Estimated population, disaggregated at highest subnational administrative unit	Croatia_Vukovar-srijem_Population__
Croatia	HRV	Zadar-knin	Population			177275	WorldBank_Subnational_Population	https://datacatalog.worldbank.org/dataset/subnational-population-database	Estimated population, disaggregated at highest subnational administrative unit	Croatia_Zadar-knin_Population__
Croatia	HRV	Zagreb	Population			325235	WorldBank_Subnational_Population	https://datacatalog.worldbank.org/dataset/subnational-population-database	Estimated population, disaggregated at highest subnational administrative unit	Croatia_Zagreb_Population__
Cuba	CUB	Artemisa	Population			522902	WorldBank_Subnational_Population	https://datacatalog.worldbank.org/dataset/subnational-population-database	Estimated population, disaggregated at highest subnational administrative unit	Cuba_Artemisa_Population__
Cuba	CUB	Camaguey	Population			785801	WorldBank_Subnational_Population	https://datacatalog.worldbank.org/dataset/subnational-population-database	Estimated population, disaggregated at highest subnational administrative unit	Cuba_Camaguey_Population__
Cuba	CUB	Ciego De Avila	Population			451059	WorldBank_Subnational_Population	https://datacatalog.worldbank.org/dataset/subnational-population-database	Estimated population, disaggregated at highest subnational administrative unit	Cuba_Ciego De Avila_Population__
Cuba	CUB	Cienfuegos	Population			425453	WorldBank_Subnational_Population	https://datacatalog.worldbank.org/dataset/subnational-population-database	Estimated population, disaggregated at highest subnational administrative unit	Cuba_Cienfuegos_Population__
Cuba	CUB	Ciudad De La Habana	Population			390167	WorldBank_Subnational_Population	https://datacatalog.worldbank.org/dataset/subnational-population-database	Estimated population, disaggregated at highest subnational administrative unit	Cuba_Ciudad De La Habana_Population__
Cuba	CUB	Granma	Population			868887	WorldBank_Subnational_Population	https://datacatalog.worldbank.org/dataset/subnational-population-database	Estimated population, disaggregated at highest subnational administrative unit	Cuba_Granma_Population__
Cuba	CUB	Guantanamo	Population			540480	WorldBank_Subnational_Population	https://datacatalog.worldbank.org/dataset/subnational-population-database	Estimated population, disaggregated at highest subnational administrative unit	Cuba_Guantanamo_Population__
Cuba	CUB	Holguin	Population			1.07604e+06	WorldBank_Subnational_Population	https://datacatalog.worldbank.org/dataset/subnational-population-database	Estimated population, disaggregated at highest subnational administrative unit	Cuba_Holguin_Population__
Cuba	CUB	Isla De La Juventud	Population			87436.3	WorldBank_Subnational_Population	https://datacatalog.worldbank.org/dataset/subnational-population-database	Estimated population, disaggregated at highest subnational administrative unit	Cuba_Isla De La Juventud_Population__
Cuba	CUB	La Habana	Population			2.10475e+06	WorldBank_Subnational_Population	https://datacatalog.worldbank.org/dataset/subnational-population-database	Estimated population, disaggregated at highest subnational administrative unit	Cuba_La Habana_Population__
Cuba	CUB	Las Tunas	Population			561154	WorldBank_Subnational_Population	https://datacatalog.worldbank.org/dataset/subnational-population-database	Estimated population, disaggregated at highest subnational administrative unit	Cuba_Las Tunas_Population__
Cuba	CUB	Matanzas	Population			732346	WorldBank_Subnational_Population	https://datacatalog.worldbank.org/dataset/subnational-population-database	Estimated population, disaggregated at highest subnational administrative unit	Cuba_Matanzas_Population__
Cuba	CUB	Pinar Del Rio	Population			602154	WorldBank_Subnational_Population	https://datacatalog.worldbank.org/dataset/subnational-population-database	Estimated population, disaggregated at highest subnational administrative unit	Cuba_Pinar Del Rio_Population__
Cuba	CUB	Sancti Spiritus	Population			480020	WorldBank_Subnational_Population	https://datacatalog.worldbank.org/dataset/subnational-population-database	Estimated population, disaggregated at highest subnational administrative unit	Cuba_Sancti Spiritus_Population__
Cuba	CUB	Santiago De Cuba	Population			1.0895e+06	WorldBank_Subnational_Population	https://datacatalog.worldbank.org/dataset/subnational-population-database	Estimated population, disaggregated at highest subnational administrative unit	Cuba_Santiago De Cuba_Population__
Cuba	CUB	Villa Clara	Population			802929	WorldBank_Subnational_Population	https://datacatalog.worldbank.org/dataset/subnational-population-database	Estimated population, disaggregated at highest subnational administrative unit	Cuba_Villa Clara_Population__
Czech Republic	CZE	Hradec Kralove	Population			553900	WorldBank_Subnational_Population	https://datacatalog.worldbank.org/dataset/subnational-population-database	Estimated population, disaggregated at highest subnational administrative unit	Czech Republic_Hradec Kralove_Population__
Czech Republic	CZE	Jihocesky	Population			642490	WorldBank_Subnational_Population	https://datacatalog.worldbank.org/dataset/subnational-population-database	Estimated population, disaggregated at highest subnational administrative unit	Czech Republic_Jihocesky_Population__
Czech Republic	CZE	Jihomoravsky	Population			1.19406e+06	WorldBank_Subnational_Population	https://datacatalog.worldbank.org/dataset/subnational-population-database	Estimated population, disaggregated at highest subnational administrative unit	Czech Republic_Jihomoravsky_Population__
Czech Republic	CZE	Karlovy Vary	Population			299064	WorldBank_Subnational_Population	https://datacatalog.worldbank.org/dataset/subnational-population-database	Estimated population, disaggregated at highest subnational administrative unit	Czech Republic_Karlovy Vary_Population__
Czech Republic	CZE	Liberec	Population			444142	WorldBank_Subnational_Population	https://datacatalog.worldbank.org/dataset/subnational-population-database	Estimated population, disaggregated at highest subnational administrative unit	Czech Republic_Liberec_Population__
Czech Republic	CZE	Moravian-Silesian	Population			1.20106e+06	WorldBank_Subnational_Population	https://datacatalog.worldbank.org/dataset/subnational-population-database	Estimated population, disaggregated at highest subnational administrative unit	Czech Republic_Moravian-Silesian_Population__
Czech Republic	CZE	Olomouc	Population			636093	WorldBank_Subnational_Population	https://datacatalog.worldbank.org/dataset/subnational-population-database	Estimated population, disaggregated at highest subnational administrative unit	Czech Republic_Olomouc_Population__
Czech Republic	CZE	Pardubice	Population			520777	WorldBank_Subnational_Population	https://datacatalog.worldbank.org/dataset/subnational-population-database	Estimated population, disaggregated at highest subnational administrative unit	Czech Republic_Pardubice_Population__
Czech Republic	CZE	Plzen	Population			584762	WorldBank_Subnational_Population	https://datacatalog.worldbank.org/dataset/subnational-population-database	Estimated population, disaggregated at highest subnational administrative unit	Czech Republic_Plzen_Population__
Czech Republic	CZE	Prague	Population			1.28485e+06	WorldBank_Subnational_Population	https://datacatalog.worldbank.org/dataset/subnational-population-database	Estimated population, disaggregated at highest subnational administrative unit	Czech Republic_Prague_Population__
Czech Republic	CZE	Stredocesky	Population			1.38788e+06	WorldBank_Subnational_Population	https://datacatalog.worldbank.org/dataset/subnational-population-database	Estimated population, disaggregated at highest subnational administrative unit	Czech Republic_Stredocesky_Population__
Czech Republic	CZE	Usti nad Labem	Population			828191	WorldBank_Subnational_Population	https://datacatalog.worldbank.org/dataset/subnational-population-database	Estimated population, disaggregated at highest subnational administrative unit	Czech Republic_Usti nad Labem_Population__
Czech Republic	CZE	Vysocina	Population			506696	WorldBank_Subnational_Population	https://datacatalog.worldbank.org/dataset/subnational-population-database	Estimated population, disaggregated at highest subnational administrative unit	Czech Republic_Vysocina_Population__
Czech Republic	CZE	Zlin	Population			582752	WorldBank_Subnational_Population	https://datacatalog.worldbank.org/dataset/subnational-population-database	Estimated population, disaggregated at highest subnational administrative unit	Czech Republic_Zlin_Population__
Dominican Republic	DOM	Azua	Population			266917	WorldBank_Subnational_Population	https://datacatalog.worldbank.org/dataset/subnational-population-database	Estimated population, disaggregated at highest subnational administrative unit	Dominican Republic_Azua_Population__
Dominican Republic	DOM	Baoruco	Population			128331	WorldBank_Subnational_Population	https://datacatalog.worldbank.org/dataset/subnational-population-database	Estimated population, disaggregated at highest subnational administrative unit	Dominican Republic_Baoruco_Population__
Dominican Republic	DOM	Barahona	Population			216103	WorldBank_Subnational_Population	https://datacatalog.worldbank.org/dataset/subnational-population-database	Estimated population, disaggregated at highest subnational administrative unit	Dominican Republic_Barahona_Population__
Dominican Republic	DOM	Dajabon	Population			70627.5	WorldBank_Subnational_Population	https://datacatalog.worldbank.org/dataset/subnational-population-database	Estimated population, disaggregated at highest subnational administrative unit	Dominican Republic_Dajabon_Population__
Dominican Republic	DOM	Distrito Nacional	Population			1.24917e+06	WorldBank_Subnational_Population	https://datacatalog.worldbank.org/dataset/subnational-population-database	Estimated population, disaggregated at highest subnational administrative unit	Dominican Republic_Distrito Nacional_Population__
Dominican Republic	DOM	Duarte	Population			315691	WorldBank_Subnational_Population	https://datacatalog.worldbank.org/dataset/subnational-population-database	Estimated population, disaggregated at highest subnational administrative unit	Dominican Republic_Duarte_Population__
Dominican Republic	DOM	El Seibo	Population			116600	WorldBank_Subnational_Population	https://datacatalog.worldbank.org/dataset/subnational-population-database	Estimated population, disaggregated at highest subnational administrative unit	Dominican Republic_El Seibo_Population__
Dominican Republic	DOM	Elias Pina	Population			76997.5	WorldBank_Subnational_Population	https://datacatalog.worldbank.org/dataset/subnational-population-database	Estimated population, disaggregated at highest subnational administrative unit	Dominican Republic_Elias Pina_Population__
Dominican Republic	DOM	Espaillat	Population			253875	WorldBank_Subnational_Population	https://datacatalog.worldbank.org/dataset/subnational-population-database	Estimated population, disaggregated at highest subnational administrative unit	Dominican Republic_Espaillat_Population__
Dominican Republic	DOM	Hato Mayor	Population			95735.3	WorldBank_Subnational_Population	https://datacatalog.worldbank.org/dataset/subnational-population-database	Estimated population, disaggregated at highest subnational administrative unit	Dominican Republic_Hato Mayor_Population__
Dominican Republic	DOM	Hermanas Mirabal	Population			105468	WorldBank_Subnational_Population	https://datacatalog.worldbank.org/dataset/subnational-population-database	Estimated population, disaggregated at highest subnational administrative unit	Dominican Republic_Hermanas Mirabal_Population__
Dominican Republic	DOM	Independencia	Population			62414.2	WorldBank_Subnational_Population	https://datacatalog.worldbank.org/dataset/subnational-population-database	Estimated population, disaggregated at highest subnational administrative unit	Dominican Republic_Independencia_Population__
Dominican Republic	DOM	La Altagracia	Population			277407	WorldBank_Subnational_Population	https://datacatalog.worldbank.org/dataset/subnational-population-database	Estimated population, disaggregated at highest subnational administrative unit	Dominican Republic_La Altagracia_Population__
Dominican Republic	DOM	La Romana	Population			276301	WorldBank_Subnational_Population	https://datacatalog.worldbank.org/dataset/subnational-population-database	Estimated population, disaggregated at highest subnational administrative unit	Dominican Republic_La Romana_Population__
Dominican Republic	DOM	La Vega	Population			469723	WorldBank_Subnational_Population	https://datacatalog.worldbank.org/dataset/subnational-population-database	Estimated population, disaggregated at highest subnational administrative unit	Dominican Republic_La Vega_Population__
Dominican Republic	DOM	Maria Trinidad Sanches	Population			148968	WorldBank_Subnational_Population	https://datacatalog.worldbank.org/dataset/subnational-population-database	Estimated population, disaggregated at highest subnational administrative unit	Dominican Republic_Maria Trinidad Sanches_Population__
Dominican Republic	DOM	Monsenor Nouel	Population			217299	WorldBank_Subnational_Population	https://datacatalog.worldbank.org/dataset/subnational-population-database	Estimated population, disaggregated at highest subnational administrative unit	Dominican Republic_Monsenor Nouel_Population__
Dominican Republic	DOM	Monte Cristi	Population			132100	WorldBank_Subnational_Population	https://datacatalog.worldbank.org/dataset/subnational-population-database	Estimated population, disaggregated at highest subnational administrative unit	Dominican Republic_Monte Cristi_Population__
Dominican Republic	DOM	Monte Plata	Population			233265	WorldBank_Subnational_Population	https://datacatalog.worldbank.org/dataset/subnational-population-database	Estimated population, disaggregated at highest subnational administrative unit	Dominican Republic_Monte Plata_Population__
Dominican Republic	DOM	Pedernales	Population			28857.8	WorldBank_Subnational_Population	https://datacatalog.worldbank.org/dataset/subnational-population-database	Estimated population, disaggregated at highest subnational administrative unit	Dominican Republic_Pedernales_Population__
Dominican Republic	DOM	Peravia	Population			229000	WorldBank_Subnational_Population	https://datacatalog.worldbank.org/dataset/subnational-population-database	Estimated population, disaggregated at highest subnational administrative unit	Dominican Republic_Peravia_Population__
Dominican Republic	DOM	Puerto Plata	Population			351826	WorldBank_Subnational_Population	https://datacatalog.worldbank.org/dataset/subnational-population-database	Estimated population, disaggregated at highest subnational administrative unit	Dominican Republic_Puerto Plata_Population__
Dominican Republic	DOM	Samana	Population			108000	WorldBank_Subnational_Population	https://datacatalog.worldbank.org/dataset/subnational-population-database	Estimated population, disaggregated at highest subnational administrative unit	Dominican Republic_Samana_Population__
Dominican Republic	DOM	San Cristobal	Population			775909	WorldBank_Subnational_Population	https://datacatalog.worldbank.org/dataset/subnational-population-database	Estimated population, disaggregated at highest subnational administrative unit	Dominican Republic_San Cristobal_Population__
Dominican Republic	DOM	San Jose de Ocoa	Population			70727.9	WorldBank_Subnational_Population	https://datacatalog.worldbank.org/dataset/subnational-population-database	Estimated population, disaggregated at highest subnational administrative unit	Dominican Republic_San Jose de Ocoa_Population__
Dominican Republic	DOM	San Juan	Population			243765	WorldBank_Subnational_Population	https://datacatalog.worldbank.org/dataset/subnational-population-database	Estimated population, disaggregated at highest subnational administrative unit	Dominican Republic_San Juan_Population__
Dominican Republic	DOM	San Pedro de Macoris	Population			381292	WorldBank_Subnational_Population	https://datacatalog.worldbank.org/dataset/subnational-population-database	Estimated population, disaggregated at highest subnational administrative unit	Dominican Republic_San Pedro de Macoris_Population__
Dominican Republic	DOM	Sanchez Ramirez	Population			161794	WorldBank_Subnational_Population	https://datacatalog.worldbank.org/dataset/subnational-population-database	Estimated population, disaggregated at highest subnational administrative unit	Dominican Republic_Sanchez Ramirez_Population__
Dominican Republic	DOM	Santiago	Population			1.18159e+06	WorldBank_Subnational_Population	https://datacatalog.worldbank.org/dataset/subnational-population-database	Estimated population, disaggregated at highest subnational administrative unit	Dominican Republic_Santiago_Population__
Dominican Republic	DOM	Santiago Rodriguez	Population			53938.7	WorldBank_Subnational_Population	https://datacatalog.worldbank.org/dataset/subnational-population-database	Estimated population, disaggregated at highest subnational administrative unit	Dominican Republic_Santiago Rodriguez_Population__
Dominican Republic	DOM	Santo Domingo	Population			2.55074e+06	WorldBank_Subnational_Population	https://datacatalog.worldbank.org/dataset/subnational-population-database	Estimated population, disaggregated at highest subnational administrative unit	Dominican Republic_Santo Domingo_Population__
Dominican Republic	DOM	Valverde	Population			213740	WorldBank_Subnational_Population	https://datacatalog.worldbank.org/dataset/subnational-population-database	Estimated population, disaggregated at highest subnational administrative unit	Dominican Republic_Valverde_Population__
Ecuador	ECU	Azuay	Population			847819	WorldBank_Subnational_Population	https://datacatalog.worldbank.org/dataset/subnational-population-database	Estimated population, disaggregated at highest subnational administrative unit	Ecuador_Azuay_Population__
Ecuador	ECU	Bolivar	Population			205422	WorldBank_Subnational_Population	https://datacatalog.worldbank.org/dataset/subnational-population-database	Estimated population, disaggregated at highest subnational administrative unit	Ecuador_Bolivar_Population__
Ecuador	ECU	Canar	Population			262206	WorldBank_Subnational_Population	https://datacatalog.worldbank.org/dataset/subnational-population-database	Estimated population, disaggregated at highest subnational administrative unit	Ecuador_Canar_Population__
Ecuador	ECU	Carchi	Population			182990	WorldBank_Subnational_Population	https://datacatalog.worldbank.org/dataset/subnational-population-database	Estimated population, disaggregated at highest subnational administrative unit	Ecuador_Carchi_Population__
Ecuador	ECU	Chimborazo	Population			519833	WorldBank_Subnational_Population	https://datacatalog.worldbank.org/dataset/subnational-population-database	Estimated population, disaggregated at highest subnational administrative unit	Ecuador_Chimborazo_Population__
Ecuador	ECU	Cotopaxi	Population			477441	WorldBank_Subnational_Population	https://datacatalog.worldbank.org/dataset/subnational-population-database	Estimated population, disaggregated at highest subnational administrative unit	Ecuador_Cotopaxi_Population__
Ecuador	ECU	El Oro	Population			695949	WorldBank_Subnational_Population	https://datacatalog.worldbank.org/dataset/subnational-population-database	Estimated population, disaggregated at highest subnational administrative unit	Ecuador_El Oro_Population__
Ecuador	ECU	Esmeraldas	Population			637029	WorldBank_Subnational_Population	https://datacatalog.worldbank.org/dataset/subnational-population-database	Estimated population, disaggregated at highest subnational administrative unit	Ecuador_Esmeraldas_Population__
Ecuador	ECU	Galapagos	Population			31730.4	WorldBank_Subnational_Population	https://datacatalog.worldbank.org/dataset/subnational-population-database	Estimated population, disaggregated at highest subnational administrative unit	Ecuador_Galapagos_Population__
Ecuador	ECU	Guayas	Population			4.28144e+06	WorldBank_Subnational_Population	https://datacatalog.worldbank.org/dataset/subnational-population-database	Estimated population, disaggregated at highest subnational administrative unit	Ecuador_Guayas_Population__
Ecuador	ECU	Imbabura	Population			463034	WorldBank_Subnational_Population	https://datacatalog.worldbank.org/dataset/subnational-population-database	Estimated population, disaggregated at highest subnational administrative unit	Ecuador_Imbabura_Population__
Ecuador	ECU	Loja	Population			508659	WorldBank_Subnational_Population	https://datacatalog.worldbank.org/dataset/subnational-population-database	Estimated population, disaggregated at highest subnational administrative unit	Ecuador_Loja_Population__
Ecuador	ECU	Los Rios	Population			910250	WorldBank_Subnational_Population	https://datacatalog.worldbank.org/dataset/subnational-population-database	Estimated population, disaggregated at highest subnational administrative unit	Ecuador_Los Rios_Population__
Ecuador	ECU	Manabi	Population			1.55981e+06	WorldBank_Subnational_Population	https://datacatalog.worldbank.org/dataset/subnational-population-database	Estimated population, disaggregated at highest subnational administrative unit	Ecuador_Manabi_Population__
Ecuador	ECU	Morona Santiago	Population			186230	WorldBank_Subnational_Population	https://datacatalog.worldbank.org/dataset/subnational-population-database	Estimated population, disaggregated at highest subnational administrative unit	Ecuador_Morona Santiago_Population__
Ecuador	ECU	Napo	Population			128831	WorldBank_Subnational_Population	https://datacatalog.worldbank.org/dataset/subnational-population-database	Estimated population, disaggregated at highest subnational administrative unit	Ecuador_Napo_Population__
Ecuador	ECU	Orellana	Population			171039	WorldBank_Subnational_Population	https://datacatalog.worldbank.org/dataset/subnational-population-database	Estimated population, disaggregated at highest subnational administrative unit	Ecuador_Orellana_Population__
Ecuador	ECU	Pastaza	Population			107701	WorldBank_Subnational_Population	https://datacatalog.worldbank.org/dataset/subnational-population-database	Estimated population, disaggregated at highest subnational administrative unit	Ecuador_Pastaza_Population__
Ecuador	ECU	Pichincha	Population			3.10942e+06	WorldBank_Subnational_Population	https://datacatalog.worldbank.org/dataset/subnational-population-database	Estimated population, disaggregated at highest subnational administrative unit	Ecuador_Pichincha_Population__
Ecuador	ECU	Santa Elena	Population			383154	WorldBank_Subnational_Population	https://datacatalog.worldbank.org/dataset/subnational-population-database	Estimated population, disaggregated at highest subnational administrative unit	Ecuador_Santa Elena_Population__
Ecuador	ECU	Santo Domingo de los Tsachilas	Population			447897	WorldBank_Subnational_Population	https://datacatalog.worldbank.org/dataset/subnational-population-database	Estimated population, disaggregated at highest subnational administrative unit	Ecuador_Santo Domingo de los Tsachilas_Population__
Ecuador	ECU	Sucumbios	Population			222544	WorldBank_Subnational_Population	https://datacatalog.worldbank.org/dataset/subnational-population-database	Estimated population, disaggregated at highest subnational administrative unit	Ecuador_Sucumbios_Population__
Ecuador	ECU	Tungurahua	Population			578125	WorldBank_Subnational_Population	https://datacatalog.worldbank.org/dataset/subnational-population-database	Estimated population, disaggregated at highest subnational administrative unit	Ecuador_Tungurahua_Population__
Ecuador	ECU	Zamora Chinchipe	Population			112669	WorldBank_Subnational_Population	https://datacatalog.worldbank.org/dataset/subnational-population-database	Estimated population, disaggregated at highest subnational administrative unit	Ecuador_Zamora Chinchipe_Population__
Ecuador	ECU	Zona No Delimitada	Population			39446.1	WorldBank_Subnational_Population	https://datacatalog.worldbank.org/dataset/subnational-population-database	Estimated population, disaggregated at highest subnational administrative unit	Ecuador_Zona No Delimitada_Population__
Egypt, Arab Rep.	EGY	Alexandria	Population			5.62484e+06	WorldBank_Subnational_Population	https://datacatalog.worldbank.org/dataset/subnational-population-database	Estimated population, disaggregated at highest subnational administrative unit	Egypt, Arab Rep._Alexandria_Population__
Egypt, Arab Rep.	EGY	Assiut	Population			4.69901e+06	WorldBank_Subnational_Population	https://datacatalog.worldbank.org/dataset/subnational-population-database	Estimated population, disaggregated at highest subnational administrative unit	Egypt, Arab Rep._Assiut_Population__
Egypt, Arab Rep.	EGY	Aswan	Population			1.61831e+06	WorldBank_Subnational_Population	https://datacatalog.worldbank.org/dataset/subnational-population-database	Estimated population, disaggregated at highest subnational administrative unit	Egypt, Arab Rep._Aswan_Population__
Egypt, Arab Rep.	EGY	Behera	Population			6.47494e+06	WorldBank_Subnational_Population	https://datacatalog.worldbank.org/dataset/subnational-population-database	Estimated population, disaggregated at highest subnational administrative unit	Egypt, Arab Rep._Behera_Population__
Egypt, Arab Rep.	EGY	Beni Suef	Population			3.12556e+06	WorldBank_Subnational_Population	https://datacatalog.worldbank.org/dataset/subnational-population-database	Estimated population, disaggregated at highest subnational administrative unit	Egypt, Arab Rep._Beni Suef_Population__
Egypt, Arab Rep.	EGY	Cairo	Population			1.15554e+07	WorldBank_Subnational_Population	https://datacatalog.worldbank.org/dataset/subnational-population-database	Estimated population, disaggregated at highest subnational administrative unit	Egypt, Arab Rep._Cairo_Population__
Egypt, Arab Rep.	EGY	Dakahlia	Population			6.80616e+06	WorldBank_Subnational_Population	https://datacatalog.worldbank.org/dataset/subnational-population-database	Estimated population, disaggregated at highest subnational administrative unit	Egypt, Arab Rep._Dakahlia_Population__
Egypt, Arab Rep.	EGY	Dumyat	Population			1.49687e+06	WorldBank_Subnational_Population	https://datacatalog.worldbank.org/dataset/subnational-population-database	Estimated population, disaggregated at highest subnational administrative unit	Egypt, Arab Rep._Dumyat_Population__
Egypt, Arab Rep.	EGY	Fayoum	Population			3.42522e+06	WorldBank_Subnational_Population	https://datacatalog.worldbank.org/dataset/subnational-population-database	Estimated population, disaggregated at highest subnational administrative unit	Egypt, Arab Rep._Fayoum_Population__
Egypt, Arab Rep.	EGY	Gharbia	Population			5.47148e+06	WorldBank_Subnational_Population	https://datacatalog.worldbank.org/dataset/subnational-population-database	Estimated population, disaggregated at highest subnational administrative unit	Egypt, Arab Rep._Gharbia_Population__
Egypt, Arab Rep.	EGY	Giza	Population			7.8083e+06	WorldBank_Subnational_Population	https://datacatalog.worldbank.org/dataset/subnational-population-database	Estimated population, disaggregated at highest subnational administrative unit	Egypt, Arab Rep._Giza_Population__
Egypt, Arab Rep.	EGY	Ismailia	Population			1.30025e+06	WorldBank_Subnational_Population	https://datacatalog.worldbank.org/dataset/subnational-population-database	Estimated population, disaggregated at highest subnational administrative unit	Egypt, Arab Rep._Ismailia_Population__
Egypt, Arab Rep.	EGY	Kafr El-Shikh	Population			3.57386e+06	WorldBank_Subnational_Population	https://datacatalog.worldbank.org/dataset/subnational-population-database	Estimated population, disaggregated at highest subnational administrative unit	Egypt, Arab Rep._Kafr El-Shikh_Population__
Egypt, Arab Rep.	EGY	Kalyoubia	Population			5.79922e+06	WorldBank_Subnational_Population	https://datacatalog.worldbank.org/dataset/subnational-population-database	Estimated population, disaggregated at highest subnational administrative unit	Egypt, Arab Rep._Kalyoubia_Population__
Egypt, Arab Rep.	EGY	Luxor	Population			623890	WorldBank_Subnational_Population	https://datacatalog.worldbank.org/dataset/subnational-population-database	Estimated population, disaggregated at highest subnational administrative unit	Egypt, Arab Rep._Luxor_Population__
Egypt, Arab Rep.	EGY	Matrouh	Population			441287	WorldBank_Subnational_Population	https://datacatalog.worldbank.org/dataset/subnational-population-database	Estimated population, disaggregated at highest subnational administrative unit	Egypt, Arab Rep._Matrouh_Population__
Egypt, Arab Rep.	EGY	Menia	Population			5.68306e+06	WorldBank_Subnational_Population	https://datacatalog.worldbank.org/dataset/subnational-population-database	Estimated population, disaggregated at highest subnational administrative unit	Egypt, Arab Rep._Menia_Population__
Egypt, Arab Rep.	EGY	Menoufia	Population			4.46102e+06	WorldBank_Subnational_Population	https://datacatalog.worldbank.org/dataset/subnational-population-database	Estimated population, disaggregated at highest subnational administrative unit	Egypt, Arab Rep._Menoufia_Population__
Egypt, Arab Rep.	EGY	New Valley	Population			255238	WorldBank_Subnational_Population	https://datacatalog.worldbank.org/dataset/subnational-population-database	Estimated population, disaggregated at highest subnational administrative unit	Egypt, Arab Rep._New Valley_Population__
Egypt, Arab Rep.	EGY	North Sinai	Population			468926	WorldBank_Subnational_Population	https://datacatalog.worldbank.org/dataset/subnational-population-database	Estimated population, disaggregated at highest subnational administrative unit	Egypt, Arab Rep._North Sinai_Population__
Egypt, Arab Rep.	EGY	Port Said	Population			778243	WorldBank_Subnational_Population	https://datacatalog.worldbank.org/dataset/subnational-population-database	Estimated population, disaggregated at highest subnational administrative unit	Egypt, Arab Rep._Port Said_Population__
Egypt, Arab Rep.	EGY	Qina	Population			4.09467e+06	WorldBank_Subnational_Population	https://datacatalog.worldbank.org/dataset/subnational-population-database	Estimated population, disaggregated at highest subnational administrative unit	Egypt, Arab Rep._Qina_Population__
Egypt, Arab Rep.	EGY	Red Sea	Population			393784	WorldBank_Subnational_Population	https://datacatalog.worldbank.org/dataset/subnational-population-database	Estimated population, disaggregated at highest subnational administrative unit	Egypt, Arab Rep._Red Sea_Population__
Egypt, Arab Rep.	EGY	Shrkia	Population			7.30285e+06	WorldBank_Subnational_Population	https://datacatalog.worldbank.org/dataset/subnational-population-database	Estimated population, disaggregated at highest subnational administrative unit	Egypt, Arab Rep._Shrkia_Population__
Egypt, Arab Rep.	EGY	South Sinai	Population			204355	WorldBank_Subnational_Population	https://datacatalog.worldbank.org/dataset/subnational-population-database	Estimated population, disaggregated at highest subnational administrative unit	Egypt, Arab Rep._South Sinai_Population__
Egypt, Arab Rep.	EGY	Suez	Population			698689	WorldBank_Subnational_Population	https://datacatalog.worldbank.org/dataset/subnational-population-database	Estimated population, disaggregated at highest subnational administrative unit	Egypt, Arab Rep._Suez_Population__
Egypt, Arab Rep.	EGY	Suhag	Population			5.11141e+06	WorldBank_Subnational_Population	https://datacatalog.worldbank.org/dataset/subnational-population-database	Estimated population, disaggregated at highest subnational administrative unit	Egypt, Arab Rep._Suhag_Population__
El Salvador	SLV	Ahuachapan	Population			357397	WorldBank_Subnational_Population	https://datacatalog.worldbank.org/dataset/subnational-population-database	Estimated population, disaggregated at highest subnational administrative unit	El Salvador_Ahuachapan_Population__
El Salvador	SLV	Cabanas	Population			166885	WorldBank_Subnational_Population	https://datacatalog.worldbank.org/dataset/subnational-population-database	Estimated population, disaggregated at highest subnational administrative unit	El Salvador_Cabanas_Population__
El Salvador	SLV	Chalatenango	Population			216000	WorldBank_Subnational_Population	https://datacatalog.worldbank.org/dataset/subnational-population-database	Estimated population, disaggregated at highest subnational administrative unit	El Salvador_Chalatenango_Population__
El Salvador	SLV	Cuscatlan	Population			259064	WorldBank_Subnational_Population	https://datacatalog.worldbank.org/dataset/subnational-population-database	Estimated population, disaggregated at highest subnational administrative unit	El Salvador_Cuscatlan_Population__
El Salvador	SLV	La Libertad	Population			739270	WorldBank_Subnational_Population	https://datacatalog.worldbank.org/dataset/subnational-population-database	Estimated population, disaggregated at highest subnational administrative unit	El Salvador_La Libertad_Population__
El Salvador	SLV	La Paz	Population			344669	WorldBank_Subnational_Population	https://datacatalog.worldbank.org/dataset/subnational-population-database	Estimated population, disaggregated at highest subnational administrative unit	El Salvador_La Paz_Population__
El Salvador	SLV	La Union	Population			266510	WorldBank_Subnational_Population	https://datacatalog.worldbank.org/dataset/subnational-population-database	Estimated population, disaggregated at highest subnational administrative unit	El Salvador_La Union_Population__
El Salvador	SLV	Morazan	Population			195559	WorldBank_Subnational_Population	https://datacatalog.worldbank.org/dataset/subnational-population-database	Estimated population, disaggregated at highest subnational administrative unit	El Salvador_Morazan_Population__
El Salvador	SLV	San Miguel	Population			485701	WorldBank_Subnational_Population	https://datacatalog.worldbank.org/dataset/subnational-population-database	Estimated population, disaggregated at highest subnational administrative unit	El Salvador_San Miguel_Population__
El Salvador	SLV	San Salvador	Population			1.75332e+06	WorldBank_Subnational_Population	https://datacatalog.worldbank.org/dataset/subnational-population-database	Estimated population, disaggregated at highest subnational administrative unit	El Salvador_San Salvador_Population__
El Salvador	SLV	San Vicente	Population			181108	WorldBank_Subnational_Population	https://datacatalog.worldbank.org/dataset/subnational-population-database	Estimated population, disaggregated at highest subnational administrative unit	El Salvador_San Vicente_Population__
El Salvador	SLV	Santa Ana	Population			585794	WorldBank_Subnational_Population	https://datacatalog.worldbank.org/dataset/subnational-population-database	Estimated population, disaggregated at highest subnational administrative unit	El Salvador_Santa Ana_Population__
El Salvador	SLV	Sonsonate	Population			491120	WorldBank_Subnational_Population	https://datacatalog.worldbank.org/dataset/subnational-population-database	Estimated population, disaggregated at highest subnational administrative unit	El Salvador_Sonsonate_Population__
El Salvador	SLV	Usulutan	Population			384887	WorldBank_Subnational_Population	https://datacatalog.worldbank.org/dataset/subnational-population-database	Estimated population, disaggregated at highest subnational administrative unit	El Salvador_Usulutan_Population__
Estonia	EST	Harju	Population			590650	WorldBank_Subnational_Population	https://datacatalog.worldbank.org/dataset/subnational-population-database	Estimated population, disaggregated at highest subnational administrative unit	Estonia_Harju_Population__
Estonia	EST	Hiiu	Population			8534.31	WorldBank_Subnational_Population	https://datacatalog.worldbank.org/dataset/subnational-population-database	Estimated population, disaggregated at highest subnational administrative unit	Estonia_Hiiu_Population__
Estonia	EST	Ida-Viru	Population			136814	WorldBank_Subnational_Population	https://datacatalog.worldbank.org/dataset/subnational-population-database	Estimated population, disaggregated at highest subnational administrative unit	Estonia_Ida-Viru_Population__
Estonia	EST	Jarva	Population			27225.5	WorldBank_Subnational_Population	https://datacatalog.worldbank.org/dataset/subnational-population-database	Estimated population, disaggregated at highest subnational administrative unit	Estonia_Jarva_Population__
Estonia	EST	Jogeva	Population			27975.5	WorldBank_Subnational_Population	https://datacatalog.worldbank.org/dataset/subnational-population-database	Estimated population, disaggregated at highest subnational administrative unit	Estonia_Jogeva_Population__
Estonia	EST	Laane	Population			22424	WorldBank_Subnational_Population	https://datacatalog.worldbank.org/dataset/subnational-population-database	Estimated population, disaggregated at highest subnational administrative unit	Estonia_Laane_Population__
Estonia	EST	Laane-Viru	Population			55120.1	WorldBank_Subnational_Population	https://datacatalog.worldbank.org/dataset/subnational-population-database	Estimated population, disaggregated at highest subnational administrative unit	Estonia_Laane-Viru_Population__
Estonia	EST	Pärnu	Population			79019.6	WorldBank_Subnational_Population	https://datacatalog.worldbank.org/dataset/subnational-population-database	Estimated population, disaggregated at highest subnational administrative unit	Estonia_Pärnu_Population__
Estonia	EST	Polva	Population			25681.4	WorldBank_Subnational_Population	https://datacatalog.worldbank.org/dataset/subnational-population-database	Estimated population, disaggregated at highest subnational administrative unit	Estonia_Polva_Population__
Estonia	EST	Rapla	Population			33409.3	WorldBank_Subnational_Population	https://datacatalog.worldbank.org/dataset/subnational-population-database	Estimated population, disaggregated at highest subnational administrative unit	Estonia_Rapla_Population__
Estonia	EST	Saare	Population			30269.6	WorldBank_Subnational_Population	https://datacatalog.worldbank.org/dataset/subnational-population-database	Estimated population, disaggregated at highest subnational administrative unit	Estonia_Saare_Population__
Estonia	EST	Tartu	Population			150500	WorldBank_Subnational_Population	https://datacatalog.worldbank.org/dataset/subnational-population-database	Estimated population, disaggregated at highest subnational administrative unit	Estonia_Tartu_Population__
Estonia	EST	Valga	Population			27887.3	WorldBank_Subnational_Population	https://datacatalog.worldbank.org/dataset/subnational-population-database	Estimated population, disaggregated at highest subnational administrative unit	Estonia_Valga_Population__
Estonia	EST	Viljandi	Population			42958.3	WorldBank_Subnational_Population	https://datacatalog.worldbank.org/dataset/subnational-population-database	Estimated population, disaggregated at highest subnational administrative unit	Estonia_Viljandi_Population__
Estonia	EST	Voru	Population			30774.5	WorldBank_Subnational_Population	https://datacatalog.worldbank.org/dataset/subnational-population-database	Estimated population, disaggregated at highest subnational administrative unit	Estonia_Voru_Population__
Ethiopia	ETH	Addis Ababa	Population			4.02286e+06	WorldBank_Subnational_Population	https://datacatalog.worldbank.org/dataset/subnational-population-database	Estimated population, disaggregated at highest subnational administrative unit	Ethiopia_Addis Ababa_Population__
Ethiopia	ETH	Afar	Population			2.04133e+06	WorldBank_Subnational_Population	https://datacatalog.worldbank.org/dataset/subnational-population-database	Estimated population, disaggregated at highest subnational administrative unit	Ethiopia_Afar_Population__
Ethiopia	ETH	Amhara	Population			2.52885e+07	WorldBank_Subnational_Population	https://datacatalog.worldbank.org/dataset/subnational-population-database	Estimated population, disaggregated at highest subnational administrative unit	Ethiopia_Amhara_Population__
Ethiopia	ETH	Beneshangul Gumu	Population			1.15169e+06	WorldBank_Subnational_Population	https://datacatalog.worldbank.org/dataset/subnational-population-database	Estimated population, disaggregated at highest subnational administrative unit	Ethiopia_Beneshangul Gumu_Population__
Ethiopia	ETH	Dire Dawa	Population			502083	WorldBank_Subnational_Population	https://datacatalog.worldbank.org/dataset/subnational-population-database	Estimated population, disaggregated at highest subnational administrative unit	Ethiopia_Dire Dawa_Population__
Ethiopia	ETH	Gambela	Population			450723	WorldBank_Subnational_Population	https://datacatalog.worldbank.org/dataset/subnational-population-database	Estimated population, disaggregated at highest subnational administrative unit	Ethiopia_Gambela_Population__
Ethiopia	ETH	Hareri	Population			269417	WorldBank_Subnational_Population	https://datacatalog.worldbank.org/dataset/subnational-population-database	Estimated population, disaggregated at highest subnational administrative unit	Ethiopia_Hareri_Population__
Ethiopia	ETH	Oromia	Population			3.96455e+07	WorldBank_Subnational_Population	https://datacatalog.worldbank.org/dataset/subnational-population-database	Estimated population, disaggregated at highest subnational administrative unit	Ethiopia_Oromia_Population__
Ethiopia	ETH	SNNPR	Population			2.19225e+07	WorldBank_Subnational_Population	https://datacatalog.worldbank.org/dataset/subnational-population-database	Estimated population, disaggregated at highest subnational administrative unit	Ethiopia_SNNPR_Population__
Ethiopia	ETH	Somali	Population			6.66131e+06	WorldBank_Subnational_Population	https://datacatalog.worldbank.org/dataset/subnational-population-database	Estimated population, disaggregated at highest subnational administrative unit	Ethiopia_Somali_Population__
Ethiopia	ETH	Tigray	Population			6.33881e+06	WorldBank_Subnational_Population	https://datacatalog.worldbank.org/dataset/subnational-population-database	Estimated population, disaggregated at highest subnational administrative unit	Ethiopia_Tigray_Population__
Gambia, The	GMB	Banjul	Population			28144.6	WorldBank_Subnational_Population	https://datacatalog.worldbank.org/dataset/subnational-population-database	Estimated population, disaggregated at highest subnational administrative unit	Gambia, The_Banjul_Population__
Gambia, The	GMB	Basse	Population			269402	WorldBank_Subnational_Population	https://datacatalog.worldbank.org/dataset/subnational-population-database	Estimated population, disaggregated at highest subnational administrative unit	Gambia, The_Basse_Population__
Gambia, The	GMB	Brikama	Population			877887	WorldBank_Subnational_Population	https://datacatalog.worldbank.org/dataset/subnational-population-database	Estimated population, disaggregated at highest subnational administrative unit	Gambia, The_Brikama_Population__
Gambia, The	GMB	Janjanbureh	Population			135949	WorldBank_Subnational_Population	https://datacatalog.worldbank.org/dataset/subnational-population-database	Estimated population, disaggregated at highest subnational administrative unit	Gambia, The_Janjanbureh_Population__
Gambia, The	GMB	Kanifing	Population			409248	WorldBank_Subnational_Population	https://datacatalog.worldbank.org/dataset/subnational-population-database	Estimated population, disaggregated at highest subnational administrative unit	Gambia, The_Kanifing_Population__
Gambia, The	GMB	Kerewan	Population			245488	WorldBank_Subnational_Population	https://datacatalog.worldbank.org/dataset/subnational-population-database	Estimated population, disaggregated at highest subnational administrative unit	Gambia, The_Kerewan_Population__
Gambia, The	GMB	Kuntaur	Population			109725	WorldBank_Subnational_Population	https://datacatalog.worldbank.org/dataset/subnational-population-database	Estimated population, disaggregated at highest subnational administrative unit	Gambia, The_Kuntaur_Population__
Gambia, The	GMB	Mansakonko	Population			86656.9	WorldBank_Subnational_Population	https://datacatalog.worldbank.org/dataset/subnational-population-database	Estimated population, disaggregated at highest subnational administrative unit	Gambia, The_Mansakonko_Population__
Georgia	GEO	Adjara Aut. Rep.	Population			314725	WorldBank_Subnational_Population	https://datacatalog.worldbank.org/dataset/subnational-population-database	Estimated population, disaggregated at highest subnational administrative unit	Georgia_Adjara Aut. Rep._Population__
Georgia	GEO	Guria	Population			104900	WorldBank_Subnational_Population	https://datacatalog.worldbank.org/dataset/subnational-population-database	Estimated population, disaggregated at highest subnational administrative unit	Georgia_Guria_Population__
Georgia	GEO	Imereti	Population			541287	WorldBank_Subnational_Population	https://datacatalog.worldbank.org/dataset/subnational-population-database	Estimated population, disaggregated at highest subnational administrative unit	Georgia_Imereti_Population__
Georgia	GEO	Kakheti	Population			308853	WorldBank_Subnational_Population	https://datacatalog.worldbank.org/dataset/subnational-population-database	Estimated population, disaggregated at highest subnational administrative unit	Georgia_Kakheti_Population__
Georgia	GEO	Kvemo Kartli	Population			397493	WorldBank_Subnational_Population	https://datacatalog.worldbank.org/dataset/subnational-population-database	Estimated population, disaggregated at highest subnational administrative unit	Georgia_Kvemo Kartli_Population__
Georgia	GEO	Mtskheta-Mtianeti	Population			69686.3	WorldBank_Subnational_Population	https://datacatalog.worldbank.org/dataset/subnational-population-database	Estimated population, disaggregated at highest subnational administrative unit	Georgia_Mtskheta-Mtianeti_Population__
Georgia	GEO	Racha-Lechkhumi and Kvemo (lower) Svaneti	Population			32759.8	WorldBank_Subnational_Population	https://datacatalog.worldbank.org/dataset/subnational-population-database	Estimated population, disaggregated at highest subnational administrative unit	Georgia_Racha-Lechkhumi and Kvemo (lower) Svaneti_Population__
Georgia	GEO	Samergelo and Zemo (upper) Svaneti	Population			372088	WorldBank_Subnational_Population	https://datacatalog.worldbank.org/dataset/subnational-population-database	Estimated population, disaggregated at highest subnational administrative unit	Georgia_Samergelo and Zemo (upper) Svaneti_Population__
Georgia	GEO	Samtskhe-Javakheti	Population			168551	WorldBank_Subnational_Population	https://datacatalog.worldbank.org/dataset/subnational-population-database	Estimated population, disaggregated at highest subnational administrative unit	Georgia_Samtskhe-Javakheti_Population__
Georgia	GEO	Shida Kartli	Population			241502	WorldBank_Subnational_Population	https://datacatalog.worldbank.org/dataset/subnational-population-database	Estimated population, disaggregated at highest subnational administrative unit	Georgia_Shida Kartli_Population__
Georgia	GEO	Tbilisi	Population			954471	WorldBank_Subnational_Population	https://datacatalog.worldbank.org/dataset/subnational-population-database	Estimated population, disaggregated at highest subnational administrative unit	Georgia_Tbilisi_Population__
Ghana	GHA	Ashanti	Population			5.83442e+06	WorldBank_Subnational_Population	https://datacatalog.worldbank.org/dataset/subnational-population-database	Estimated population, disaggregated at highest subnational administrative unit	Ghana_Ashanti_Population__
Ghana	GHA	Brong Ahafo	Population			2.75005e+06	WorldBank_Subnational_Population	https://datacatalog.worldbank.org/dataset/subnational-population-database	Estimated population, disaggregated at highest subnational administrative unit	Ghana_Brong Ahafo_Population__
Ghana	GHA	Central	Population			2.76222e+06	WorldBank_Subnational_Population	https://datacatalog.worldbank.org/dataset/subnational-population-database	Estimated population, disaggregated at highest subnational administrative unit	Ghana_Central_Population__
Ghana	GHA	Eastern	Population			3.09481e+06	WorldBank_Subnational_Population	https://datacatalog.worldbank.org/dataset/subnational-population-database	Estimated population, disaggregated at highest subnational administrative unit	Ghana_Eastern_Population__
Ghana	GHA	Greater Accra	Population			5.02698e+06	WorldBank_Subnational_Population	https://datacatalog.worldbank.org/dataset/subnational-population-database	Estimated population, disaggregated at highest subnational administrative unit	Ghana_Greater Accra_Population__
Ghana	GHA	Northern	Population			3.08244e+06	WorldBank_Subnational_Population	https://datacatalog.worldbank.org/dataset/subnational-population-database	Estimated population, disaggregated at highest subnational administrative unit	Ghana_Northern_Population__
Ghana	GHA	Upper East	Population			1.15132e+06	WorldBank_Subnational_Population	https://datacatalog.worldbank.org/dataset/subnational-population-database	Estimated population, disaggregated at highest subnational administrative unit	Ghana_Upper East_Population__
Ghana	GHA	Upper West	Population			810926	WorldBank_Subnational_Population	https://datacatalog.worldbank.org/dataset/subnational-population-database	Estimated population, disaggregated at highest subnational administrative unit	Ghana_Upper West_Population__
Ghana	GHA	Volta	Population			2.54965e+06	WorldBank_Subnational_Population	https://datacatalog.worldbank.org/dataset/subnational-population-database	Estimated population, disaggregated at highest subnational administrative unit	Ghana_Volta_Population__
Ghana	GHA	Western	Population			2.76957e+06	WorldBank_Subnational_Population	https://datacatalog.worldbank.org/dataset/subnational-population-database	Estimated population, disaggregated at highest subnational administrative unit	Ghana_Western_Population__
Guatemala	GTM	Alta Verapaz	Population			1.39114e+06	WorldBank_Subnational_Population	https://datacatalog.worldbank.org/dataset/subnational-population-database	Estimated population, disaggregated at highest subnational administrative unit	Guatemala_Alta Verapaz_Population__
Guatemala	GTM	Baja Verapaz	Population			316370	WorldBank_Subnational_Population	https://datacatalog.worldbank.org/dataset/subnational-population-database	Estimated population, disaggregated at highest subnational administrative unit	Guatemala_Baja Verapaz_Population__
Guatemala	GTM	Chimaltenango	Population			749544	WorldBank_Subnational_Population	https://datacatalog.worldbank.org/dataset/subnational-population-database	Estimated population, disaggregated at highest subnational administrative unit	Guatemala_Chimaltenango_Population__
Guatemala	GTM	Chiquimula	Population			426520	WorldBank_Subnational_Population	https://datacatalog.worldbank.org/dataset/subnational-population-database	Estimated population, disaggregated at highest subnational administrative unit	Guatemala_Chiquimula_Population__
Guatemala	GTM	El Progreso	Population			172262	WorldBank_Subnational_Population	https://datacatalog.worldbank.org/dataset/subnational-population-database	Estimated population, disaggregated at highest subnational administrative unit	Guatemala_El Progreso_Population__
Guatemala	GTM	Escuintla	Population			822123	WorldBank_Subnational_Population	https://datacatalog.worldbank.org/dataset/subnational-population-database	Estimated population, disaggregated at highest subnational administrative unit	Guatemala_Escuintla_Population__
Guatemala	GTM	Guatemala	Population			3.57163e+06	WorldBank_Subnational_Population	https://datacatalog.worldbank.org/dataset/subnational-population-database	Estimated population, disaggregated at highest subnational administrative unit	Guatemala_Guatemala_Population__
Guatemala	GTM	Huehuetenango	Population			1.37941e+06	WorldBank_Subnational_Population	https://datacatalog.worldbank.org/dataset/subnational-population-database	Estimated population, disaggregated at highest subnational administrative unit	Guatemala_Huehuetenango_Population__
Guatemala	GTM	Izabal	Population			492292	WorldBank_Subnational_Population	https://datacatalog.worldbank.org/dataset/subnational-population-database	Estimated population, disaggregated at highest subnational administrative unit	Guatemala_Izabal_Population__
Guatemala	GTM	Jalapa	Population			382127	WorldBank_Subnational_Population	https://datacatalog.worldbank.org/dataset/subnational-population-database	Estimated population, disaggregated at highest subnational administrative unit	Guatemala_Jalapa_Population__
Guatemala	GTM	Jutiapa	Population			475718	WorldBank_Subnational_Population	https://datacatalog.worldbank.org/dataset/subnational-population-database	Estimated population, disaggregated at highest subnational administrative unit	Guatemala_Jutiapa_Population__
Guatemala	GTM	Peten	Population			857877	WorldBank_Subnational_Population	https://datacatalog.worldbank.org/dataset/subnational-population-database	Estimated population, disaggregated at highest subnational administrative unit	Guatemala_Peten_Population__
Guatemala	GTM	Quetzaltenango	Population			919123	WorldBank_Subnational_Population	https://datacatalog.worldbank.org/dataset/subnational-population-database	Estimated population, disaggregated at highest subnational administrative unit	Guatemala_Quetzaltenango_Population__
Guatemala	GTM	Quiche	Population			1.20733e+06	WorldBank_Subnational_Population	https://datacatalog.worldbank.org/dataset/subnational-population-database	Estimated population, disaggregated at highest subnational administrative unit	Guatemala_Quiche_Population__
Guatemala	GTM	Retalhuleu	Population			353863	WorldBank_Subnational_Population	https://datacatalog.worldbank.org/dataset/subnational-population-database	Estimated population, disaggregated at highest subnational administrative unit	Guatemala_Retalhuleu_Population__
Guatemala	GTM	Sacatepequez	Population			367985	WorldBank_Subnational_Population	https://datacatalog.worldbank.org/dataset/subnational-population-database	Estimated population, disaggregated at highest subnational administrative unit	Guatemala_Sacatepequez_Population__
Guatemala	GTM	San Marcos	Population			1.19983e+06	WorldBank_Subnational_Population	https://datacatalog.worldbank.org/dataset/subnational-population-database	Estimated population, disaggregated at highest subnational administrative unit	Guatemala_San Marcos_Population__
Guatemala	GTM	Santa Rosa	Population			382801	WorldBank_Subnational_Population	https://datacatalog.worldbank.org/dataset/subnational-population-database	Estimated population, disaggregated at highest subnational administrative unit	Guatemala_Santa Rosa_Population__
Guatemala	GTM	Solola	Population			543145	WorldBank_Subnational_Population	https://datacatalog.worldbank.org/dataset/subnational-population-database	Estimated population, disaggregated at highest subnational administrative unit	Guatemala_Solola_Population__
Guatemala	GTM	Suchitepequez	Population			607240	WorldBank_Subnational_Population	https://datacatalog.worldbank.org/dataset/subnational-population-database	Estimated population, disaggregated at highest subnational administrative unit	Guatemala_Suchitepequez_Population__
Guatemala	GTM	Totonicapan	Population			591105	WorldBank_Subnational_Population	https://datacatalog.worldbank.org/dataset/subnational-population-database	Estimated population, disaggregated at highest subnational administrative unit	Guatemala_Totonicapan_Population__
Guatemala	GTM	Zacapa	Population			237441	WorldBank_Subnational_Population	https://datacatalog.worldbank.org/dataset/subnational-population-database	Estimated population, disaggregated at highest subnational administrative unit	Guatemala_Zacapa_Population__
Guinea	GIN	Boke	Population			1.31053e+06	WorldBank_Subnational_Population	https://datacatalog.worldbank.org/dataset/subnational-population-database	Estimated population, disaggregated at highest subnational administrative unit	Guinea_Boke_Population__
Guinea	GIN	Conakry	Population			2.0211e+06	WorldBank_Subnational_Population	https://datacatalog.worldbank.org/dataset/subnational-population-database	Estimated population, disaggregated at highest subnational administrative unit	Guinea_Conakry_Population__
Guinea	GIN	Faranah	Population			1.14234e+06	WorldBank_Subnational_Population	https://datacatalog.worldbank.org/dataset/subnational-population-database	Estimated population, disaggregated at highest subnational administrative unit	Guinea_Faranah_Population__
Guinea	GIN	Kankan	Population			2.40736e+06	WorldBank_Subnational_Population	https://datacatalog.worldbank.org/dataset/subnational-population-database	Estimated population, disaggregated at highest subnational administrative unit	Guinea_Kankan_Population__
Guinea	GIN	Kindia	Population			1.88971e+06	WorldBank_Subnational_Population	https://datacatalog.worldbank.org/dataset/subnational-population-database	Estimated population, disaggregated at highest subnational administrative unit	Guinea_Kindia_Population__
Guinea	GIN	Labe	Population			1.20699e+06	WorldBank_Subnational_Population	https://datacatalog.worldbank.org/dataset/subnational-population-database	Estimated population, disaggregated at highest subnational administrative unit	Guinea_Labe_Population__
Guinea	GIN	Mamou	Population			887309	WorldBank_Subnational_Population	https://datacatalog.worldbank.org/dataset/subnational-population-database	Estimated population, disaggregated at highest subnational administrative unit	Guinea_Mamou_Population__
Guinea	GIN	Nzerekore	Population			2.01616e+06	WorldBank_Subnational_Population	https://datacatalog.worldbank.org/dataset/subnational-population-database	Estimated population, disaggregated at highest subnational administrative unit	Guinea_Nzerekore_Population__
Guinea-Bissau	GNB	Bafata	Population			253473	WorldBank_Subnational_Population	https://datacatalog.worldbank.org/dataset/subnational-population-database	Estimated population, disaggregated at highest subnational administrative unit	Guinea-Bissau_Bafata_Population__
Guinea-Bissau	GNB	Biombo	Population			123676	WorldBank_Subnational_Population	https://datacatalog.worldbank.org/dataset/subnational-population-database	Estimated population, disaggregated at highest subnational administrative unit	Guinea-Bissau_Biombo_Population__
Guinea-Bissau	GNB	Bolama	Population			38068.6	WorldBank_Subnational_Population	https://datacatalog.worldbank.org/dataset/subnational-population-database	Estimated population, disaggregated at highest subnational administrative unit	Guinea-Bissau_Bolama_Population__
Guinea-Bissau	GNB	Cacheu	Population			222510	WorldBank_Subnational_Population	https://datacatalog.worldbank.org/dataset/subnational-population-database	Estimated population, disaggregated at highest subnational administrative unit	Guinea-Bissau_Cacheu_Population__
Guinea-Bissau	GNB	Gabu	Population			269885	WorldBank_Subnational_Population	https://datacatalog.worldbank.org/dataset/subnational-population-database	Estimated population, disaggregated at highest subnational administrative unit	Guinea-Bissau_Gabu_Population__
Guinea-Bissau	GNB	Oio	Population			271289	WorldBank_Subnational_Population	https://datacatalog.worldbank.org/dataset/subnational-population-database	Estimated population, disaggregated at highest subnational administrative unit	Guinea-Bissau_Oio_Population__
Guinea-Bissau	GNB	Quinara	Population			77517.2	WorldBank_Subnational_Population	https://datacatalog.worldbank.org/dataset/subnational-population-database	Estimated population, disaggregated at highest subnational administrative unit	Guinea-Bissau_Quinara_Population__
Guinea-Bissau	GNB	Sector Autonomo De Bissau	Population			528444	WorldBank_Subnational_Population	https://datacatalog.worldbank.org/dataset/subnational-population-database	Estimated population, disaggregated at highest subnational administrative unit	Guinea-Bissau_Sector Autonomo De Bissau_Population__
Guinea-Bissau	GNB	Tombali	Population			110426	WorldBank_Subnational_Population	https://datacatalog.worldbank.org/dataset/subnational-population-database	Estimated population, disaggregated at highest subnational administrative unit	Guinea-Bissau_Tombali_Population__
Honduras	HND	Atlantida	Population			471811	WorldBank_Subnational_Population	https://datacatalog.worldbank.org/dataset/subnational-population-database	Estimated population, disaggregated at highest subnational administrative unit	Honduras_Atlantida_Population__
Honduras	HND	Choluteca	Population			533397	WorldBank_Subnational_Population	https://datacatalog.worldbank.org/dataset/subnational-population-database	Estimated population, disaggregated at highest subnational administrative unit	Honduras_Choluteca_Population__
Honduras	HND	Colon	Population			346172	WorldBank_Subnational_Population	https://datacatalog.worldbank.org/dataset/subnational-population-database	Estimated population, disaggregated at highest subnational administrative unit	Honduras_Colon_Population__
Honduras	HND	Comayagua	Population			543409	WorldBank_Subnational_Population	https://datacatalog.worldbank.org/dataset/subnational-population-database	Estimated population, disaggregated at highest subnational administrative unit	Honduras_Comayagua_Population__
Honduras	HND	Copan	Population			422159	WorldBank_Subnational_Population	https://datacatalog.worldbank.org/dataset/subnational-population-database	Estimated population, disaggregated at highest subnational administrative unit	Honduras_Copan_Population__
Honduras	HND	Cortes	Population			1.94716e+06	WorldBank_Subnational_Population	https://datacatalog.worldbank.org/dataset/subnational-population-database	Estimated population, disaggregated at highest subnational administrative unit	Honduras_Cortes_Population__
Honduras	HND	Francisco Morazan	Population			511625	WorldBank_Subnational_Population	https://datacatalog.worldbank.org/dataset/subnational-population-database	Estimated population, disaggregated at highest subnational administrative unit	Honduras_Francisco Morazan_Population__
Honduras	HND	Gracias A Dios	Population			112902	WorldBank_Subnational_Population	https://datacatalog.worldbank.org/dataset/subnational-population-database	Estimated population, disaggregated at highest subnational administrative unit	Honduras_Gracias A Dios_Population__
Honduras	HND	Intibuca	Population			291120	WorldBank_Subnational_Population	https://datacatalog.worldbank.org/dataset/subnational-population-database	Estimated population, disaggregated at highest subnational administrative unit	Honduras_Intibuca_Population__
Honduras	HND	Islas De Bahia	Population			60411.8	WorldBank_Subnational_Population	https://datacatalog.worldbank.org/dataset/subnational-population-database	Estimated population, disaggregated at highest subnational administrative unit	Honduras_Islas De Bahia_Population__
Honduras	HND	La Paz	Population			239350	WorldBank_Subnational_Population	https://datacatalog.worldbank.org/dataset/subnational-population-database	Estimated population, disaggregated at highest subnational administrative unit	Honduras_La Paz_Population__
Honduras	HND	Lempira	Population			388275	WorldBank_Subnational_Population	https://datacatalog.worldbank.org/dataset/subnational-population-database	Estimated population, disaggregated at highest subnational administrative unit	Honduras_Lempira_Population__
Honduras	HND	Ocotepeque	Population			160556	WorldBank_Subnational_Population	https://datacatalog.worldbank.org/dataset/subnational-population-database	Estimated population, disaggregated at highest subnational administrative unit	Honduras_Ocotepeque_Population__
Honduras	HND	Olancho	Population			609127	WorldBank_Subnational_Population	https://datacatalog.worldbank.org/dataset/subnational-population-database	Estimated population, disaggregated at highest subnational administrative unit	Honduras_Olancho_Population__
Honduras	HND	Paraiso	Population			1.69101e+06	WorldBank_Subnational_Population	https://datacatalog.worldbank.org/dataset/subnational-population-database	Estimated population, disaggregated at highest subnational administrative unit	Honduras_Paraiso_Population__
Honduras	HND	Santa Barbara	Population			468551	WorldBank_Subnational_Population	https://datacatalog.worldbank.org/dataset/subnational-population-database	Estimated population, disaggregated at highest subnational administrative unit	Honduras_Santa Barbara_Population__
Honduras	HND	Valle	Population			192483	WorldBank_Subnational_Population	https://datacatalog.worldbank.org/dataset/subnational-population-database	Estimated population, disaggregated at highest subnational administrative unit	Honduras_Valle_Population__
Honduras	HND	Yoro	Population			643326	WorldBank_Subnational_Population	https://datacatalog.worldbank.org/dataset/subnational-population-database	Estimated population, disaggregated at highest subnational administrative unit	Honduras_Yoro_Population__
Hungary	HUN	Bacs-kiskun	Population			504777	WorldBank_Subnational_Population	https://datacatalog.worldbank.org/dataset/subnational-population-database	Estimated population, disaggregated at highest subnational administrative unit	Hungary_Bacs-kiskun_Population__
Hungary	HUN	Baranya	Population			358936	WorldBank_Subnational_Population	https://datacatalog.worldbank.org/dataset/subnational-population-database	Estimated population, disaggregated at highest subnational administrative unit	Hungary_Baranya_Population__
Hungary	HUN	Bekes	Population			336895	WorldBank_Subnational_Population	https://datacatalog.worldbank.org/dataset/subnational-population-database	Estimated population, disaggregated at highest subnational administrative unit	Hungary_Bekes_Population__
Hungary	HUN	Borsod-abauj-zemplen	Population			645618	WorldBank_Subnational_Population	https://datacatalog.worldbank.org/dataset/subnational-population-database	Estimated population, disaggregated at highest subnational administrative unit	Hungary_Borsod-abauj-zemplen_Population__
Hungary	HUN	Budapest	Population			1.74115e+06	WorldBank_Subnational_Population	https://datacatalog.worldbank.org/dataset/subnational-population-database	Estimated population, disaggregated at highest subnational administrative unit	Hungary_Budapest_Population__
Hungary	HUN	Csongrad	Population			397505	WorldBank_Subnational_Population	https://datacatalog.worldbank.org/dataset/subnational-population-database	Estimated population, disaggregated at highest subnational administrative unit	Hungary_Csongrad_Population__
Hungary	HUN	Fejer	Population			416375	WorldBank_Subnational_Population	https://datacatalog.worldbank.org/dataset/subnational-population-database	Estimated population, disaggregated at highest subnational administrative unit	Hungary_Fejer_Population__
Hungary	HUN	Gyor-moson-sopron	Population			455953	WorldBank_Subnational_Population	https://datacatalog.worldbank.org/dataset/subnational-population-database	Estimated population, disaggregated at highest subnational administrative unit	Hungary_Gyor-moson-sopron_Population__
Hungary	HUN	Hajdu-bihar	Population			535549	WorldBank_Subnational_Population	https://datacatalog.worldbank.org/dataset/subnational-population-database	Estimated population, disaggregated at highest subnational administrative unit	Hungary_Hajdu-bihar_Population__
Hungary	HUN	Heves	Population			295054	WorldBank_Subnational_Population	https://datacatalog.worldbank.org/dataset/subnational-population-database	Estimated population, disaggregated at highest subnational administrative unit	Hungary_Heves_Population__
Hungary	HUN	Jasz-nagykun-szolnok	Population			369468	WorldBank_Subnational_Population	https://datacatalog.worldbank.org/dataset/subnational-population-database	Estimated population, disaggregated at highest subnational administrative unit	Hungary_Jasz-nagykun-szolnok_Population__
Hungary	HUN	Komarom-esztergom	Population			293179	WorldBank_Subnational_Population	https://datacatalog.worldbank.org/dataset/subnational-population-database	Estimated population, disaggregated at highest subnational administrative unit	Hungary_Komarom-esztergom_Population__
Hungary	HUN	Nograd	Population			189436	WorldBank_Subnational_Population	https://datacatalog.worldbank.org/dataset/subnational-population-database	Estimated population, disaggregated at highest subnational administrative unit	Hungary_Nograd_Population__
Hungary	HUN	Pest	Population			1.28276e+06	WorldBank_Subnational_Population	https://datacatalog.worldbank.org/dataset/subnational-population-database	Estimated population, disaggregated at highest subnational administrative unit	Hungary_Pest_Population__
Hungary	HUN	Somogy	Population			307321	WorldBank_Subnational_Population	https://datacatalog.worldbank.org/dataset/subnational-population-database	Estimated population, disaggregated at highest subnational administrative unit	Hungary_Somogy_Population__
Hungary	HUN	Szabolcs-szatmar-bereg	Population			552848	WorldBank_Subnational_Population	https://datacatalog.worldbank.org/dataset/subnational-population-database	Estimated population, disaggregated at highest subnational administrative unit	Hungary_Szabolcs-szatmar-bereg_Population__
Hungary	HUN	Tolna	Population			218716	WorldBank_Subnational_Population	https://datacatalog.worldbank.org/dataset/subnational-population-database	Estimated population, disaggregated at highest subnational administrative unit	Hungary_Tolna_Population__
Hungary	HUN	Vas	Population			248257	WorldBank_Subnational_Population	https://datacatalog.worldbank.org/dataset/subnational-population-database	Estimated population, disaggregated at highest subnational administrative unit	Hungary_Vas_Population__
Hungary	HUN	Veszprem	Population			338556	WorldBank_Subnational_Population	https://datacatalog.worldbank.org/dataset/subnational-population-database	Estimated population, disaggregated at highest subnational administrative unit	Hungary_Veszprem_Population__
Hungary	HUN	Zala	Population			271407	WorldBank_Subnational_Population	https://datacatalog.worldbank.org/dataset/subnational-population-database	Estimated population, disaggregated at highest subnational administrative unit	Hungary_Zala_Population__
India	IND	Andaman and Nicobar Islands	Population			402525	WorldBank_Subnational_Population	https://datacatalog.worldbank.org/dataset/subnational-population-database	Estimated population, disaggregated at highest subnational administrative unit	India_Andaman and Nicobar Islands_Population__
India	IND	Andhra Pradesh	Population			9.25652e+07	WorldBank_Subnational_Population	https://datacatalog.worldbank.org/dataset/subnational-population-database	Estimated population, disaggregated at highest subnational administrative unit	India_Andhra Pradesh_Population__
India	IND	Arunachal Pradesh	Population			1.65288e+06	WorldBank_Subnational_Population	https://datacatalog.worldbank.org/dataset/subnational-population-database	Estimated population, disaggregated at highest subnational administrative unit	India_Arunachal Pradesh_Population__
India	IND	Assam	Population			3.53941e+07	WorldBank_Subnational_Population	https://datacatalog.worldbank.org/dataset/subnational-population-database	Estimated population, disaggregated at highest subnational administrative unit	India_Assam_Population__
India	IND	Bihar	Population			1.23546e+08	WorldBank_Subnational_Population	https://datacatalog.worldbank.org/dataset/subnational-population-database	Estimated population, disaggregated at highest subnational administrative unit	India_Bihar_Population__
India	IND	Chandigarh	Population			1.1987e+06	WorldBank_Subnational_Population	https://datacatalog.worldbank.org/dataset/subnational-population-database	Estimated population, disaggregated at highest subnational administrative unit	India_Chandigarh_Population__
India	IND	Chhattisgarh	Population			2.99846e+07	WorldBank_Subnational_Population	https://datacatalog.worldbank.org/dataset/subnational-population-database	Estimated population, disaggregated at highest subnational administrative unit	India_Chhattisgarh_Population__
India	IND	Dadra and Nagar Haveli	Population			467306	WorldBank_Subnational_Population	https://datacatalog.worldbank.org/dataset/subnational-population-database	Estimated population, disaggregated at highest subnational administrative unit	India_Dadra and Nagar Haveli_Population__
India	IND	Daman and Diu	Population			328608	WorldBank_Subnational_Population	https://datacatalog.worldbank.org/dataset/subnational-population-database	Estimated population, disaggregated at highest subnational administrative unit	India_Daman and Diu_Population__
India	IND	Delhi	Population			1.94866e+07	WorldBank_Subnational_Population	https://datacatalog.worldbank.org/dataset/subnational-population-database	Estimated population, disaggregated at highest subnational administrative unit	India_Delhi_Population__
India	IND	Goa	Population			1.56126e+06	WorldBank_Subnational_Population	https://datacatalog.worldbank.org/dataset/subnational-population-database	Estimated population, disaggregated at highest subnational administrative unit	India_Goa_Population__
India	IND	Gujarat	Population			6.95024e+07	WorldBank_Subnational_Population	https://datacatalog.worldbank.org/dataset/subnational-population-database	Estimated population, disaggregated at highest subnational administrative unit	India_Gujarat_Population__
India	IND	Haryana	Population			2.93089e+07	WorldBank_Subnational_Population	https://datacatalog.worldbank.org/dataset/subnational-population-database	Estimated population, disaggregated at highest subnational administrative unit	India_Haryana_Population__
India	IND	Himachal Pradesh	Population			7.58303e+06	WorldBank_Subnational_Population	https://datacatalog.worldbank.org/dataset/subnational-population-database	Estimated population, disaggregated at highest subnational administrative unit	India_Himachal Pradesh_Population__
India	IND	Jammu/Kashmir	Population			1.48251e+07	WorldBank_Subnational_Population	https://datacatalog.worldbank.org/dataset/subnational-population-database	Estimated population, disaggregated at highest subnational administrative unit	India_Jammu/Kashmir_Population__
India	IND	Jharkhand	Population			3.86489e+07	WorldBank_Subnational_Population	https://datacatalog.worldbank.org/dataset/subnational-population-database	Estimated population, disaggregated at highest subnational administrative unit	India_Jharkhand_Population__
India	IND	Karnataka	Population			6.88705e+07	WorldBank_Subnational_Population	https://datacatalog.worldbank.org/dataset/subnational-population-database	Estimated population, disaggregated at highest subnational administrative unit	India_Karnataka_Population__
India	IND	Kerala	Population			3.48865e+07	WorldBank_Subnational_Population	https://datacatalog.worldbank.org/dataset/subnational-population-database	Estimated population, disaggregated at highest subnational administrative unit	India_Kerala_Population__
India	IND	Lakshadweep	Population			68088.2	WorldBank_Subnational_Population	https://datacatalog.worldbank.org/dataset/subnational-population-database	Estimated population, disaggregated at highest subnational administrative unit	India_Lakshadweep_Population__
India	IND	Madhya Pradesh	Population			8.41189e+07	WorldBank_Subnational_Population	https://datacatalog.worldbank.org/dataset/subnational-population-database	Estimated population, disaggregated at highest subnational administrative unit	India_Madhya Pradesh_Population__
India	IND	Maharashtra	Population			1.26861e+08	WorldBank_Subnational_Population	https://datacatalog.worldbank.org/dataset/subnational-population-database	Estimated population, disaggregated at highest subnational administrative unit	India_Maharashtra_Population__
India	IND	Manipur	Population			3.12317e+06	WorldBank_Subnational_Population	https://datacatalog.worldbank.org/dataset/subnational-population-database	Estimated population, disaggregated at highest subnational administrative unit	India_Manipur_Population__
India	IND	Meghalaya	Population			3.57962e+06	WorldBank_Subnational_Population	https://datacatalog.worldbank.org/dataset/subnational-population-database	Estimated population, disaggregated at highest subnational administrative unit	India_Meghalaya_Population__
India	IND	Mizoram	Population			1.28218e+06	WorldBank_Subnational_Population	https://datacatalog.worldbank.org/dataset/subnational-population-database	Estimated population, disaggregated at highest subnational administrative unit	India_Mizoram_Population__
India	IND	Nagaland	Population			1.98142e+06	WorldBank_Subnational_Population	https://datacatalog.worldbank.org/dataset/subnational-population-database	Estimated population, disaggregated at highest subnational administrative unit	India_Nagaland_Population__
India	IND	Orissa	Population			4.6749e+07	WorldBank_Subnational_Population	https://datacatalog.worldbank.org/dataset/subnational-population-database	Estimated population, disaggregated at highest subnational administrative unit	India_Orissa_Population__
India	IND	Puducherry	Population			1.50167e+06	WorldBank_Subnational_Population	https://datacatalog.worldbank.org/dataset/subnational-population-database	Estimated population, disaggregated at highest subnational administrative unit	India_Puducherry_Population__
India	IND	Punjab	Population			3.08273e+07	WorldBank_Subnational_Population	https://datacatalog.worldbank.org/dataset/subnational-population-database	Estimated population, disaggregated at highest subnational administrative unit	India_Punjab_Population__
India	IND	Rajasthan	Population			8.00369e+07	WorldBank_Subnational_Population	https://datacatalog.worldbank.org/dataset/subnational-population-database	Estimated population, disaggregated at highest subnational administrative unit	India_Rajasthan_Population__
India	IND	Sikkim	Population			670034	WorldBank_Subnational_Population	https://datacatalog.worldbank.org/dataset/subnational-population-database	Estimated population, disaggregated at highest subnational administrative unit	India_Sikkim_Population__
India	IND	Tamil Nadu	Population			8.12364e+07	WorldBank_Subnational_Population	https://datacatalog.worldbank.org/dataset/subnational-population-database	Estimated population, disaggregated at highest subnational administrative unit	India_Tamil Nadu_Population__
India	IND	Tripura	Population			4.11205e+06	WorldBank_Subnational_Population	https://datacatalog.worldbank.org/dataset/subnational-population-database	Estimated population, disaggregated at highest subnational administrative unit	India_Tripura_Population__
India	IND	Uttar Pradesh	Population			2.3097e+08	WorldBank_Subnational_Population	https://datacatalog.worldbank.org/dataset/subnational-population-database	Estimated population, disaggregated at highest subnational administrative unit	India_Uttar Pradesh_Population__
India	IND	Uttarakhand	Population			1.16448e+07	WorldBank_Subnational_Population	https://datacatalog.worldbank.org/dataset/subnational-population-database	Estimated population, disaggregated at highest subnational administrative unit	India_Uttarakhand_Population__
India	IND	West Bengal	Population			1.01778e+08	WorldBank_Subnational_Population	https://datacatalog.worldbank.org/dataset/subnational-population-database	Estimated population, disaggregated at highest subnational administrative unit	India_West Bengal_Population__
Indonesia	IDN	Bali	Population			4.66519e+06	WorldBank_Subnational_Population	https://datacatalog.worldbank.org/dataset/subnational-population-database	Estimated population, disaggregated at highest subnational administrative unit	Indonesia_Bali_Population__
Indonesia	IDN	Banten	Population			1.33453e+07	WorldBank_Subnational_Population	https://datacatalog.worldbank.org/dataset/subnational-population-database	Estimated population, disaggregated at highest subnational administrative unit	Indonesia_Banten_Population__
Indonesia	IDN	Bengkulu	Population			1.86638e+06	WorldBank_Subnational_Population	https://datacatalog.worldbank.org/dataset/subnational-population-database	Estimated population, disaggregated at highest subnational administrative unit	Indonesia_Bengkulu_Population__
Indonesia	IDN	DI Yogyakarta	Population			3.79883e+06	WorldBank_Subnational_Population	https://datacatalog.worldbank.org/dataset/subnational-population-database	Estimated population, disaggregated at highest subnational administrative unit	Indonesia_DI Yogyakarta_Population__
Indonesia	IDN	DKI Jakarta	Population			1.0855e+07	WorldBank_Subnational_Population	https://datacatalog.worldbank.org/dataset/subnational-population-database	Estimated population, disaggregated at highest subnational administrative unit	Indonesia_DKI Jakarta_Population__
Indonesia	IDN	Gorontalo	Population			1.25603e+06	WorldBank_Subnational_Population	https://datacatalog.worldbank.org/dataset/subnational-population-database	Estimated population, disaggregated at highest subnational administrative unit	Indonesia_Gorontalo_Population__
Indonesia	IDN	Jambi	Population			3.81227e+06	WorldBank_Subnational_Population	https://datacatalog.worldbank.org/dataset/subnational-population-database	Estimated population, disaggregated at highest subnational administrative unit	Indonesia_Jambi_Population__
Indonesia	IDN	Jawa Barat	Population			5.06577e+07	WorldBank_Subnational_Population	https://datacatalog.worldbank.org/dataset/subnational-population-database	Estimated population, disaggregated at highest subnational administrative unit	Indonesia_Jawa Barat_Population__
Indonesia	IDN	Jawa Tengah	Population			3.36027e+07	WorldBank_Subnational_Population	https://datacatalog.worldbank.org/dataset/subnational-population-database	Estimated population, disaggregated at highest subnational administrative unit	Indonesia_Jawa Tengah_Population__
Indonesia	IDN	Jawa Timur	Population			4.02243e+07	WorldBank_Subnational_Population	https://datacatalog.worldbank.org/dataset/subnational-population-database	Estimated population, disaggregated at highest subnational administrative unit	Indonesia_Jawa Timur_Population__
Indonesia	IDN	Kalimantan Barat	Population			4.7645e+06	WorldBank_Subnational_Population	https://datacatalog.worldbank.org/dataset/subnational-population-database	Estimated population, disaggregated at highest subnational administrative unit	Indonesia_Kalimantan Barat_Population__
Indonesia	IDN	Kalimantan Selatan	Population			4.29442e+06	WorldBank_Subnational_Population	https://datacatalog.worldbank.org/dataset/subnational-population-database	Estimated population, disaggregated at highest subnational administrative unit	Indonesia_Kalimantan Selatan_Population__
Indonesia	IDN	Kalimantan Tengah	Population			2.5793e+06	WorldBank_Subnational_Population	https://datacatalog.worldbank.org/dataset/subnational-population-database	Estimated population, disaggregated at highest subnational administrative unit	Indonesia_Kalimantan Tengah_Population__
Indonesia	IDN	Kalimantan Timur	Population			4.77683e+06	WorldBank_Subnational_Population	https://datacatalog.worldbank.org/dataset/subnational-population-database	Estimated population, disaggregated at highest subnational administrative unit	Indonesia_Kalimantan Timur_Population__
Indonesia	IDN	Kepulauan Bangka-Belitung	Population			1.57434e+06	WorldBank_Subnational_Population	https://datacatalog.worldbank.org/dataset/subnational-population-database	Estimated population, disaggregated at highest subnational administrative unit	Indonesia_Kepulauan Bangka-Belitung_Population__
Indonesia	IDN	Kepulauan Riau	Population			2.26625e+06	WorldBank_Subnational_Population	https://datacatalog.worldbank.org/dataset/subnational-population-database	Estimated population, disaggregated at highest subnational administrative unit	Indonesia_Kepulauan Riau_Population__
Indonesia	IDN	Lampung	Population			8.49313e+06	WorldBank_Subnational_Population	https://datacatalog.worldbank.org/dataset/subnational-population-database	Estimated population, disaggregated at highest subnational administrative unit	Indonesia_Lampung_Population__
Indonesia	IDN	Maluku Utara	Population			1.30986e+06	WorldBank_Subnational_Population	https://datacatalog.worldbank.org/dataset/subnational-population-database	Estimated population, disaggregated at highest subnational administrative unit	Indonesia_Maluku Utara_Population__
Indonesia	IDN	Maluku	Population			1.88059e+06	WorldBank_Subnational_Population	https://datacatalog.worldbank.org/dataset/subnational-population-database	Estimated population, disaggregated at highest subnational administrative unit	Indonesia_Maluku_Population__
Indonesia	IDN	Nanggroe Aceh Darussalam	Population			5.07096e+06	WorldBank_Subnational_Population	https://datacatalog.worldbank.org/dataset/subnational-population-database	Estimated population, disaggregated at highest subnational administrative unit	Indonesia_Nanggroe Aceh Darussalam_Population__
Indonesia	IDN	Nusa Tenggara Barat	Population			5.00074e+06	WorldBank_Subnational_Population	https://datacatalog.worldbank.org/dataset/subnational-population-database	Estimated population, disaggregated at highest subnational administrative unit	Indonesia_Nusa Tenggara Barat_Population__
Indonesia	IDN	Nusa Tenggara Timur	Population			5.43947e+06	WorldBank_Subnational_Population	https://datacatalog.worldbank.org/dataset/subnational-population-database	Estimated population, disaggregated at highest subnational administrative unit	Indonesia_Nusa Tenggara Timur_Population__
Indonesia	IDN	Papua Barat	Population			1.09999e+06	WorldBank_Subnational_Population	https://datacatalog.worldbank.org/dataset/subnational-population-database	Estimated population, disaggregated at highest subnational administrative unit	Indonesia_Papua Barat_Population__
Indonesia	IDN	Papua	Population			4.09822e+06	WorldBank_Subnational_Population	https://datacatalog.worldbank.org/dataset/subnational-population-database	Estimated population, disaggregated at highest subnational administrative unit	Indonesia_Papua_Population__
Indonesia	IDN	Riau	Population			7.4754e+06	WorldBank_Subnational_Population	https://datacatalog.worldbank.org/dataset/subnational-population-database	Estimated population, disaggregated at highest subnational administrative unit	Indonesia_Riau_Population__
Indonesia	IDN	Sulawesi Barat	Population			1.30473e+06	WorldBank_Subnational_Population	https://datacatalog.worldbank.org/dataset/subnational-population-database	Estimated population, disaggregated at highest subnational administrative unit	Indonesia_Sulawesi Barat_Population__
Indonesia	IDN	Sulawesi Selatan	Population			9.04816e+06	WorldBank_Subnational_Population	https://datacatalog.worldbank.org/dataset/subnational-population-database	Estimated population, disaggregated at highest subnational administrative unit	Indonesia_Sulawesi Selatan_Population__
Indonesia	IDN	Sulawesi Tengah	Population			3.06585e+06	WorldBank_Subnational_Population	https://datacatalog.worldbank.org/dataset/subnational-population-database	Estimated population, disaggregated at highest subnational administrative unit	Indonesia_Sulawesi Tengah_Population__
Indonesia	IDN	Sulawesi Tenggara	Population			2.66243e+06	WorldBank_Subnational_Population	https://datacatalog.worldbank.org/dataset/subnational-population-database	Estimated population, disaggregated at highest subnational administrative unit	Indonesia_Sulawesi Tenggara_Population__
Indonesia	IDN	Sulawesi Utara	Population			2.53451e+06	WorldBank_Subnational_Population	https://datacatalog.worldbank.org/dataset/subnational-population-database	Estimated population, disaggregated at highest subnational administrative unit	Indonesia_Sulawesi Utara_Population__
Indonesia	IDN	Sumatera Barat	Population			5.45838e+06	WorldBank_Subnational_Population	https://datacatalog.worldbank.org/dataset/subnational-population-database	Estimated population, disaggregated at highest subnational administrative unit	Indonesia_Sumatera Barat_Population__
Indonesia	IDN	Sumatera Selatan	Population			8.01222e+06	WorldBank_Subnational_Population	https://datacatalog.worldbank.org/dataset/subnational-population-database	Estimated population, disaggregated at highest subnational administrative unit	Indonesia_Sumatera Selatan_Population__
Indonesia	IDN	Sumatera Utara	Population			1.43399e+07	WorldBank_Subnational_Population	https://datacatalog.worldbank.org/dataset/subnational-population-database	Estimated population, disaggregated at highest subnational administrative unit	Indonesia_Sumatera Utara_Population__
Iran, Islamic Rep.	IRN	Alborz	Population			2.94526e+06	WorldBank_Subnational_Population	https://datacatalog.worldbank.org/dataset/subnational-population-database	Estimated population, disaggregated at highest subnational administrative unit	Iran, Islamic Rep._Alborz_Population__
Iran, Islamic Rep.	IRN	Ardebil	Population			1.28398e+06	WorldBank_Subnational_Population	https://datacatalog.worldbank.org/dataset/subnational-population-database	Estimated population, disaggregated at highest subnational administrative unit	Iran, Islamic Rep._Ardebil_Population__
Iran, Islamic Rep.	IRN	Bushehr	Population			1.26577e+06	WorldBank_Subnational_Population	https://datacatalog.worldbank.org/dataset/subnational-population-database	Estimated population, disaggregated at highest subnational administrative unit	Iran, Islamic Rep._Bushehr_Population__
Iran, Islamic Rep.	IRN	Chaharmahal-o bakhtiyar	Population			956167	WorldBank_Subnational_Population	https://datacatalog.worldbank.org/dataset/subnational-population-database	Estimated population, disaggregated at highest subnational administrative unit	Iran, Islamic Rep._Chaharmahal-o bakhtiyar_Population__
Iran, Islamic Rep.	IRN	East Azarbayejan	Population			3.92472e+06	WorldBank_Subnational_Population	https://datacatalog.worldbank.org/dataset/subnational-population-database	Estimated population, disaggregated at highest subnational administrative unit	Iran, Islamic Rep._East Azarbayejan_Population__
Iran, Islamic Rep.	IRN	Esfahan	Population			5.39291e+06	WorldBank_Subnational_Population	https://datacatalog.worldbank.org/dataset/subnational-population-database	Estimated population, disaggregated at highest subnational administrative unit	Iran, Islamic Rep._Esfahan_Population__
Iran, Islamic Rep.	IRN	Fars	Population			5.01528e+06	WorldBank_Subnational_Population	https://datacatalog.worldbank.org/dataset/subnational-population-database	Estimated population, disaggregated at highest subnational administrative unit	Iran, Islamic Rep._Fars_Population__
Iran, Islamic Rep.	IRN	Ghazvin	Population			1.29611e+06	WorldBank_Subnational_Population	https://datacatalog.worldbank.org/dataset/subnational-population-database	Estimated population, disaggregated at highest subnational administrative unit	Iran, Islamic Rep._Ghazvin_Population__
Iran, Islamic Rep.	IRN	Ghom	Population			1.31885e+06	WorldBank_Subnational_Population	https://datacatalog.worldbank.org/dataset/subnational-population-database	Estimated population, disaggregated at highest subnational administrative unit	Iran, Islamic Rep._Ghom_Population__
Iran, Islamic Rep.	IRN	Gilan	Population			2.60667e+06	WorldBank_Subnational_Population	https://datacatalog.worldbank.org/dataset/subnational-population-database	Estimated population, disaggregated at highest subnational administrative unit	Iran, Islamic Rep._Gilan_Population__
Iran, Islamic Rep.	IRN	Golestan	Population			2.03178e+06	WorldBank_Subnational_Population	https://datacatalog.worldbank.org/dataset/subnational-population-database	Estimated population, disaggregated at highest subnational administrative unit	Iran, Islamic Rep._Golestan_Population__
Iran, Islamic Rep.	IRN	Hamedan	Population			1.84918e+06	WorldBank_Subnational_Population	https://datacatalog.worldbank.org/dataset/subnational-population-database	Estimated population, disaggregated at highest subnational administrative unit	Iran, Islamic Rep._Hamedan_Population__
Iran, Islamic Rep.	IRN	Hormozgan	Population			1.856e+06	WorldBank_Subnational_Population	https://datacatalog.worldbank.org/dataset/subnational-population-database	Estimated population, disaggregated at highest subnational administrative unit	Iran, Islamic Rep._Hormozgan_Population__
Iran, Islamic Rep.	IRN	Ilam	Population			577650	WorldBank_Subnational_Population	https://datacatalog.worldbank.org/dataset/subnational-population-database	Estimated population, disaggregated at highest subnational administrative unit	Iran, Islamic Rep._Ilam_Population__
Iran, Islamic Rep.	IRN	Kerman	Population			3.39524e+06	WorldBank_Subnational_Population	https://datacatalog.worldbank.org/dataset/subnational-population-database	Estimated population, disaggregated at highest subnational administrative unit	Iran, Islamic Rep._Kerman_Population__
Iran, Islamic Rep.	IRN	Kermanshah	Population			2.05356e+06	WorldBank_Subnational_Population	https://datacatalog.worldbank.org/dataset/subnational-population-database	Estimated population, disaggregated at highest subnational administrative unit	Iran, Islamic Rep._Kermanshah_Population__
Iran, Islamic Rep.	IRN	Khuzestan	Population			4.94567e+06	WorldBank_Subnational_Population	https://datacatalog.worldbank.org/dataset/subnational-population-database	Estimated population, disaggregated at highest subnational administrative unit	Iran, Islamic Rep._Khuzestan_Population__
Iran, Islamic Rep.	IRN	Kohgiluyeh va boyerahma	Population			698637	WorldBank_Subnational_Population	https://datacatalog.worldbank.org/dataset/subnational-population-database	Estimated population, disaggregated at highest subnational administrative unit	Iran, Islamic Rep._Kohgiluyeh va boyerahma_Population__
Iran, Islamic Rep.	IRN	Kordestan	Population			1.58138e+06	WorldBank_Subnational_Population	https://datacatalog.worldbank.org/dataset/subnational-population-database	Estimated population, disaggregated at highest subnational administrative unit	Iran, Islamic Rep._Kordestan_Population__
Iran, Islamic Rep.	IRN	Lorestan	Population			1.81827e+06	WorldBank_Subnational_Population	https://datacatalog.worldbank.org/dataset/subnational-population-database	Estimated population, disaggregated at highest subnational administrative unit	Iran, Islamic Rep._Lorestan_Population__
Iran, Islamic Rep.	IRN	Markazi	Population			1.51574e+06	WorldBank_Subnational_Population	https://datacatalog.worldbank.org/dataset/subnational-population-database	Estimated population, disaggregated at highest subnational administrative unit	Iran, Islamic Rep._Markazi_Population__
Iran, Islamic Rep.	IRN	Mazandaran	Population			3.31961e+06	WorldBank_Subnational_Population	https://datacatalog.worldbank.org/dataset/subnational-population-database	Estimated population, disaggregated at highest subnational administrative unit	Iran, Islamic Rep._Mazandaran_Population__
Iran, Islamic Rep.	IRN	North Khorassan	Population			958186	WorldBank_Subnational_Population	https://datacatalog.worldbank.org/dataset/subnational-population-database	Estimated population, disaggregated at highest subnational administrative unit	Iran, Islamic Rep._North Khorassan_Population__
Iran, Islamic Rep.	IRN	Razavi Khorassan	Population			6.63825e+06	WorldBank_Subnational_Population	https://datacatalog.worldbank.org/dataset/subnational-population-database	Estimated population, disaggregated at highest subnational administrative unit	Iran, Islamic Rep._Razavi Khorassan_Population__
Iran, Islamic Rep.	IRN	Semnan	Population			697667	WorldBank_Subnational_Population	https://datacatalog.worldbank.org/dataset/subnational-population-database	Estimated population, disaggregated at highest subnational administrative unit	Iran, Islamic Rep._Semnan_Population__
Iran, Islamic Rep.	IRN	Sistan-o baluchestan	Population			2.74252e+06	WorldBank_Subnational_Population	https://datacatalog.worldbank.org/dataset/subnational-population-database	Estimated population, disaggregated at highest subnational administrative unit	Iran, Islamic Rep._Sistan-o baluchestan_Population__
Iran, Islamic Rep.	IRN	South Khorassan	Population			705181	WorldBank_Subnational_Population	https://datacatalog.worldbank.org/dataset/subnational-population-database	Estimated population, disaggregated at highest subnational administrative unit	Iran, Islamic Rep._South Khorassan_Population__
Iran, Islamic Rep.	IRN	Tehran	Population			1.3527e+07	WorldBank_Subnational_Population	https://datacatalog.worldbank.org/dataset/subnational-population-database	Estimated population, disaggregated at highest subnational administrative unit	Iran, Islamic Rep._Tehran_Population__
Iran, Islamic Rep.	IRN	West Azarbayejan	Population			3.41273e+06	WorldBank_Subnational_Population	https://datacatalog.worldbank.org/dataset/subnational-population-database	Estimated population, disaggregated at highest subnational administrative unit	Iran, Islamic Rep._West Azarbayejan_Population__
Iran, Islamic Rep.	IRN	Yazd	Population			1.20781e+06	WorldBank_Subnational_Population	https://datacatalog.worldbank.org/dataset/subnational-population-database	Estimated population, disaggregated at highest subnational administrative unit	Iran, Islamic Rep._Yazd_Population__
Iran, Islamic Rep.	IRN	Zanjan	Population			1.0985e+06	WorldBank_Subnational_Population	https://datacatalog.worldbank.org/dataset/subnational-population-database	Estimated population, disaggregated at highest subnational administrative unit	Iran, Islamic Rep._Zanjan_Population__
Iraq	IRQ	Anbar	Population			1.64975e+06	WorldBank_Subnational_Population	https://datacatalog.worldbank.org/dataset/subnational-population-database	Estimated population, disaggregated at highest subnational administrative unit	Iraq_Anbar_Population__
Iraq	IRQ	Babil	Population			2.09154e+06	WorldBank_Subnational_Population	https://datacatalog.worldbank.org/dataset/subnational-population-database	Estimated population, disaggregated at highest subnational administrative unit	Iraq_Babil_Population__
Iraq	IRQ	Baghdad	Population			8.20866e+06	WorldBank_Subnational_Population	https://datacatalog.worldbank.org/dataset/subnational-population-database	Estimated population, disaggregated at highest subnational administrative unit	Iraq_Baghdad_Population__
Iraq	IRQ	Basrah	Population			3.42042e+06	WorldBank_Subnational_Population	https://datacatalog.worldbank.org/dataset/subnational-population-database	Estimated population, disaggregated at highest subnational administrative unit	Iraq_Basrah_Population__
Iraq	IRQ	Dahuk	Population			1.20486e+06	WorldBank_Subnational_Population	https://datacatalog.worldbank.org/dataset/subnational-population-database	Estimated population, disaggregated at highest subnational administrative unit	Iraq_Dahuk_Population__
Iraq	IRQ	Diyala	Population			1.44324e+06	WorldBank_Subnational_Population	https://datacatalog.worldbank.org/dataset/subnational-population-database	Estimated population, disaggregated at highest subnational administrative unit	Iraq_Diyala_Population__
Iraq	IRQ	Erbil	Population			1.56557e+06	WorldBank_Subnational_Population	https://datacatalog.worldbank.org/dataset/subnational-population-database	Estimated population, disaggregated at highest subnational administrative unit	Iraq_Erbil_Population__
Iraq	IRQ	Kerbala	Population			1.37315e+06	WorldBank_Subnational_Population	https://datacatalog.worldbank.org/dataset/subnational-population-database	Estimated population, disaggregated at highest subnational administrative unit	Iraq_Kerbala_Population__
Iraq	IRQ	Kirkuk	Population			1.93821e+06	WorldBank_Subnational_Population	https://datacatalog.worldbank.org/dataset/subnational-population-database	Estimated population, disaggregated at highest subnational administrative unit	Iraq_Kirkuk_Population__
Iraq	IRQ	Missan	Population			1.24119e+06	WorldBank_Subnational_Population	https://datacatalog.worldbank.org/dataset/subnational-population-database	Estimated population, disaggregated at highest subnational administrative unit	Iraq_Missan_Population__
Iraq	IRQ	Muthanna	Population			948797	WorldBank_Subnational_Population	https://datacatalog.worldbank.org/dataset/subnational-population-database	Estimated population, disaggregated at highest subnational administrative unit	Iraq_Muthanna_Population__
Iraq	IRQ	Najaf	Population			1.46342e+06	WorldBank_Subnational_Population	https://datacatalog.worldbank.org/dataset/subnational-population-database	Estimated population, disaggregated at highest subnational administrative unit	Iraq_Najaf_Population__
Iraq	IRQ	Ninewa	Population			4.19407e+06	WorldBank_Subnational_Population	https://datacatalog.worldbank.org/dataset/subnational-population-database	Estimated population, disaggregated at highest subnational administrative unit	Iraq_Ninewa_Population__
Iraq	IRQ	Qadissiya	Population			1.38327e+06	WorldBank_Subnational_Population	https://datacatalog.worldbank.org/dataset/subnational-population-database	Estimated population, disaggregated at highest subnational administrative unit	Iraq_Qadissiya_Population__
Iraq	IRQ	Salah al-Din	Population			1.63877e+06	WorldBank_Subnational_Population	https://datacatalog.worldbank.org/dataset/subnational-population-database	Estimated population, disaggregated at highest subnational administrative unit	Iraq_Salah al-Din_Population__
Iraq	IRQ	Sulaymaniyah	Population			1.41224e+06	WorldBank_Subnational_Population	https://datacatalog.worldbank.org/dataset/subnational-population-database	Estimated population, disaggregated at highest subnational administrative unit	Iraq_Sulaymaniyah_Population__
Iraq	IRQ	Thi-Qar	Population			2.26311e+06	WorldBank_Subnational_Population	https://datacatalog.worldbank.org/dataset/subnational-population-database	Estimated population, disaggregated at highest subnational administrative unit	Iraq_Thi-Qar_Population__
Iraq	IRQ	Wassit	Population			1.43007e+06	WorldBank_Subnational_Population	https://datacatalog.worldbank.org/dataset/subnational-population-database	Estimated population, disaggregated at highest subnational administrative unit	Iraq_Wassit_Population__
Jamaica	JAM	Clarendon	Population			266887	WorldBank_Subnational_Population	https://datacatalog.worldbank.org/dataset/subnational-population-database	Estimated population, disaggregated at highest subnational administrative unit	Jamaica_Clarendon_Population__
Jamaica	JAM	Hanover	Population			75659.3	WorldBank_Subnational_Population	https://datacatalog.worldbank.org/dataset/subnational-population-database	Estimated population, disaggregated at highest subnational administrative unit	Jamaica_Hanover_Population__
Jamaica	JAM	Manchester	Population			205784	WorldBank_Subnational_Population	https://datacatalog.worldbank.org/dataset/subnational-population-database	Estimated population, disaggregated at highest subnational administrative unit	Jamaica_Manchester_Population__
Jamaica	JAM	Portland	Population			88546.6	WorldBank_Subnational_Population	https://datacatalog.worldbank.org/dataset/subnational-population-database	Estimated population, disaggregated at highest subnational administrative unit	Jamaica_Portland_Population__
Jamaica	JAM	Saint Andrew And Kingston	Population			717000	WorldBank_Subnational_Population	https://datacatalog.worldbank.org/dataset/subnational-population-database	Estimated population, disaggregated at highest subnational administrative unit	Jamaica_Saint Andrew And Kingston_Population__
Jamaica	JAM	Saint Ann	Population			187542	WorldBank_Subnational_Population	https://datacatalog.worldbank.org/dataset/subnational-population-database	Estimated population, disaggregated at highest subnational administrative unit	Jamaica_Saint Ann_Population__
Jamaica	JAM	Saint Catherine	Population			567762	WorldBank_Subnational_Population	https://datacatalog.worldbank.org/dataset/subnational-population-database	Estimated population, disaggregated at highest subnational administrative unit	Jamaica_Saint Catherine_Population__
Jamaica	JAM	Saint Elizabeth	Population			162973	WorldBank_Subnational_Population	https://datacatalog.worldbank.org/dataset/subnational-population-database	Estimated population, disaggregated at highest subnational administrative unit	Jamaica_Saint Elizabeth_Population__
Jamaica	JAM	Saint James	Population			200885	WorldBank_Subnational_Population	https://datacatalog.worldbank.org/dataset/subnational-population-database	Estimated population, disaggregated at highest subnational administrative unit	Jamaica_Saint James_Population__
Jamaica	JAM	Saint Mary	Population			123029	WorldBank_Subnational_Population	https://datacatalog.worldbank.org/dataset/subnational-population-database	Estimated population, disaggregated at highest subnational administrative unit	Jamaica_Saint Mary_Population__
Jamaica	JAM	Saint Thomas	Population			102020	WorldBank_Subnational_Population	https://datacatalog.worldbank.org/dataset/subnational-population-database	Estimated population, disaggregated at highest subnational administrative unit	Jamaica_Saint Thomas_Population__
Jamaica	JAM	Trelawny	Population			81659.3	WorldBank_Subnational_Population	https://datacatalog.worldbank.org/dataset/subnational-population-database	Estimated population, disaggregated at highest subnational administrative unit	Jamaica_Trelawny_Population__
Jamaica	JAM	Westmoreland	Population			156672	WorldBank_Subnational_Population	https://datacatalog.worldbank.org/dataset/subnational-population-database	Estimated population, disaggregated at highest subnational administrative unit	Jamaica_Westmoreland_Population__
Jordan	JOR	Ajloon	Population			229578	WorldBank_Subnational_Population	https://datacatalog.worldbank.org/dataset/subnational-population-database	Estimated population, disaggregated at highest subnational administrative unit	Jordan_Ajloon_Population__
Jordan	JOR	Amman	Population			3.86708e+06	WorldBank_Subnational_Population	https://datacatalog.worldbank.org/dataset/subnational-population-database	Estimated population, disaggregated at highest subnational administrative unit	Jordan_Amman_Population__
Jordan	JOR	Aqaba	Population			219990	WorldBank_Subnational_Population	https://datacatalog.worldbank.org/dataset/subnational-population-database	Estimated population, disaggregated at highest subnational administrative unit	Jordan_Aqaba_Population__
Jordan	JOR	Balqa	Population			669358	WorldBank_Subnational_Population	https://datacatalog.worldbank.org/dataset/subnational-population-database	Estimated population, disaggregated at highest subnational administrative unit	Jordan_Balqa_Population__
Jordan	JOR	Irbid	Population			1.77829e+06	WorldBank_Subnational_Population	https://datacatalog.worldbank.org/dataset/subnational-population-database	Estimated population, disaggregated at highest subnational administrative unit	Jordan_Irbid_Population__
Jordan	JOR	Jarash	Population			299701	WorldBank_Subnational_Population	https://datacatalog.worldbank.org/dataset/subnational-population-database	Estimated population, disaggregated at highest subnational administrative unit	Jordan_Jarash_Population__
Jordan	JOR	Karak	Population			389297	WorldBank_Subnational_Population	https://datacatalog.worldbank.org/dataset/subnational-population-database	Estimated population, disaggregated at highest subnational administrative unit	Jordan_Karak_Population__
Jordan	JOR	Ma'an	Population			190002	WorldBank_Subnational_Population	https://datacatalog.worldbank.org/dataset/subnational-population-database	Estimated population, disaggregated at highest subnational administrative unit	Jordan_Ma'an_Population__
Jordan	JOR	Madaba	Population			249730	WorldBank_Subnational_Population	https://datacatalog.worldbank.org/dataset/subnational-population-database	Estimated population, disaggregated at highest subnational administrative unit	Jordan_Madaba_Population__
Jordan	JOR	Mafraq	Population			469691	WorldBank_Subnational_Population	https://datacatalog.worldbank.org/dataset/subnational-population-database	Estimated population, disaggregated at highest subnational administrative unit	Jordan_Mafraq_Population__
Jordan	JOR	Tafiela	Population			139748	WorldBank_Subnational_Population	https://datacatalog.worldbank.org/dataset/subnational-population-database	Estimated population, disaggregated at highest subnational administrative unit	Jordan_Tafiela_Population__
Jordan	JOR	Zarqa	Population			1.49907e+06	WorldBank_Subnational_Population	https://datacatalog.worldbank.org/dataset/subnational-population-database	Estimated population, disaggregated at highest subnational administrative unit	Jordan_Zarqa_Population__
Kazakhstan	KAZ	Akmolinskaya	Population			711858	WorldBank_Subnational_Population	https://datacatalog.worldbank.org/dataset/subnational-population-database	Estimated population, disaggregated at highest subnational administrative unit	Kazakhstan_Akmolinskaya_Population__
Kazakhstan	KAZ	Aktyubinskaya	Population			866701	WorldBank_Subnational_Population	https://datacatalog.worldbank.org/dataset/subnational-population-database	Estimated population, disaggregated at highest subnational administrative unit	Kazakhstan_Aktyubinskaya_Population__
Kazakhstan	KAZ	Almatinskaya	Population			2.16757e+06	WorldBank_Subnational_Population	https://datacatalog.worldbank.org/dataset/subnational-population-database	Estimated population, disaggregated at highest subnational administrative unit	Kazakhstan_Almatinskaya_Population__
Kazakhstan	KAZ	Almaty City area	Population			1.67533e+06	WorldBank_Subnational_Population	https://datacatalog.worldbank.org/dataset/subnational-population-database	Estimated population, disaggregated at highest subnational administrative unit	Kazakhstan_Almaty City area_Population__
Kazakhstan	KAZ	Astana City area	Population			1.00854e+06	WorldBank_Subnational_Population	https://datacatalog.worldbank.org/dataset/subnational-population-database	Estimated population, disaggregated at highest subnational administrative unit	Kazakhstan_Astana City area_Population__
Kazakhstan	KAZ	Atyrauskaya	Population			619784	WorldBank_Subnational_Population	https://datacatalog.worldbank.org/dataset/subnational-population-database	Estimated population, disaggregated at highest subnational administrative unit	Kazakhstan_Atyrauskaya_Population__
Kazakhstan	KAZ	Eastern	Population			1.34643e+06	WorldBank_Subnational_Population	https://datacatalog.worldbank.org/dataset/subnational-population-database	Estimated population, disaggregated at highest subnational administrative unit	Kazakhstan_Eastern_Population__
Kazakhstan	KAZ	Jambylslkaya	Population			1.12358e+06	WorldBank_Subnational_Population	https://datacatalog.worldbank.org/dataset/subnational-population-database	Estimated population, disaggregated at highest subnational administrative unit	Kazakhstan_Jambylslkaya_Population__
Kazakhstan	KAZ	Karagandinskaya	Population			1.3722e+06	WorldBank_Subnational_Population	https://datacatalog.worldbank.org/dataset/subnational-population-database	Estimated population, disaggregated at highest subnational administrative unit	Kazakhstan_Karagandinskaya_Population__
Kazakhstan	KAZ	Kustanayskaya	Population			843777	WorldBank_Subnational_Population	https://datacatalog.worldbank.org/dataset/subnational-population-database	Estimated population, disaggregated at highest subnational administrative unit	Kazakhstan_Kustanayskaya_Population__
Kazakhstan	KAZ	Kyzylordinskaya	Population			797985	WorldBank_Subnational_Population	https://datacatalog.worldbank.org/dataset/subnational-population-database	Estimated population, disaggregated at highest subnational administrative unit	Kazakhstan_Kyzylordinskaya_Population__
Kazakhstan	KAZ	Mangistauskaya	Population			709664	WorldBank_Subnational_Population	https://datacatalog.worldbank.org/dataset/subnational-population-database	Estimated population, disaggregated at highest subnational administrative unit	Kazakhstan_Mangistauskaya_Population__
Kazakhstan	KAZ	Northern	Population			520723	WorldBank_Subnational_Population	https://datacatalog.worldbank.org/dataset/subnational-population-database	Estimated population, disaggregated at highest subnational administrative unit	Kazakhstan_Northern_Population__
Kazakhstan	KAZ	Pavlodarskaya	Population			742505	WorldBank_Subnational_Population	https://datacatalog.worldbank.org/dataset/subnational-population-database	Estimated population, disaggregated at highest subnational administrative unit	Kazakhstan_Pavlodarskaya_Population__
Kazakhstan	KAZ	Southern	Population			3.03035e+06	WorldBank_Subnational_Population	https://datacatalog.worldbank.org/dataset/subnational-population-database	Estimated population, disaggregated at highest subnational administrative unit	Kazakhstan_Southern_Population__
Kazakhstan	KAZ	Western	Population			629897	WorldBank_Subnational_Population	https://datacatalog.worldbank.org/dataset/subnational-population-database	Estimated population, disaggregated at highest subnational administrative unit	Kazakhstan_Western_Population__
Kenya	KEN	Central	Population			5.14481e+06	WorldBank_Subnational_Population	https://datacatalog.worldbank.org/dataset/subnational-population-database	Estimated population, disaggregated at highest subnational administrative unit	Kenya_Central_Population__
Kenya	KEN	Coast	Population			4.33869e+06	WorldBank_Subnational_Population	https://datacatalog.worldbank.org/dataset/subnational-population-database	Estimated population, disaggregated at highest subnational administrative unit	Kenya_Coast_Population__
Kenya	KEN	Eastern	Population			6.87868e+06	WorldBank_Subnational_Population	https://datacatalog.worldbank.org/dataset/subnational-population-database	Estimated population, disaggregated at highest subnational administrative unit	Kenya_Eastern_Population__
Kenya	KEN	Nairobi	Population			4.3921e+06	WorldBank_Subnational_Population	https://datacatalog.worldbank.org/dataset/subnational-population-database	Estimated population, disaggregated at highest subnational administrative unit	Kenya_Nairobi_Population__
Kenya	KEN	North Eastern	Population			4.493e+06	WorldBank_Subnational_Population	https://datacatalog.worldbank.org/dataset/subnational-population-database	Estimated population, disaggregated at highest subnational administrative unit	Kenya_North Eastern_Population__
Kenya	KEN	Nyanza	Population			6.67511e+06	WorldBank_Subnational_Population	https://datacatalog.worldbank.org/dataset/subnational-population-database	Estimated population, disaggregated at highest subnational administrative unit	Kenya_Nyanza_Population__
Kenya	KEN	Rift Valley	Population			1.37725e+07	WorldBank_Subnational_Population	https://datacatalog.worldbank.org/dataset/subnational-population-database	Estimated population, disaggregated at highest subnational administrative unit	Kenya_Rift Valley_Population__
Kenya	KEN	Western	Population			5.49681e+06	WorldBank_Subnational_Population	https://datacatalog.worldbank.org/dataset/subnational-population-database	Estimated population, disaggregated at highest subnational administrative unit	Kenya_Western_Population__
Korea, Rep.	KOR	Cheju-do	Population			551608	WorldBank_Subnational_Population	https://datacatalog.worldbank.org/dataset/subnational-population-database	Estimated population, disaggregated at highest subnational administrative unit	Korea, Rep._Cheju-do_Population__
Korea, Rep.	KOR	Chollabuk-do	Population			1.76413e+06	WorldBank_Subnational_Population	https://datacatalog.worldbank.org/dataset/subnational-population-database	Estimated population, disaggregated at highest subnational administrative unit	Korea, Rep._Chollabuk-do_Population__
Korea, Rep.	KOR	Chollanam-do	Population			1.60511e+06	WorldBank_Subnational_Population	https://datacatalog.worldbank.org/dataset/subnational-population-database	Estimated population, disaggregated at highest subnational administrative unit	Korea, Rep._Chollanam-do_Population__
Korea, Rep.	KOR	Chungchongbuk-do	Population			1.6149e+06	WorldBank_Subnational_Population	https://datacatalog.worldbank.org/dataset/subnational-population-database	Estimated population, disaggregated at highest subnational administrative unit	Korea, Rep._Chungchongbuk-do_Population__
Korea, Rep.	KOR	Chungchongnam-do	Population			2.28702e+06	WorldBank_Subnational_Population	https://datacatalog.worldbank.org/dataset/subnational-population-database	Estimated population, disaggregated at highest subnational administrative unit	Korea, Rep._Chungchongnam-do_Population__
Korea, Rep.	KOR	Inchon	Population			2.92792e+06	WorldBank_Subnational_Population	https://datacatalog.worldbank.org/dataset/subnational-population-database	Estimated population, disaggregated at highest subnational administrative unit	Korea, Rep._Inchon_Population__
Korea, Rep.	KOR	Kang-won-do	Population			1.50473e+06	WorldBank_Subnational_Population	https://datacatalog.worldbank.org/dataset/subnational-population-database	Estimated population, disaggregated at highest subnational administrative unit	Korea, Rep._Kang-won-do_Population__
Korea, Rep.	KOR	Kwangju	Population			1.61541e+06	WorldBank_Subnational_Population	https://datacatalog.worldbank.org/dataset/subnational-population-database	Estimated population, disaggregated at highest subnational administrative unit	Korea, Rep._Kwangju_Population__
Korea, Rep.	KOR	Kyonggi-do	Population			1.36008e+07	WorldBank_Subnational_Population	https://datacatalog.worldbank.org/dataset/subnational-population-database	Estimated population, disaggregated at highest subnational administrative unit	Korea, Rep._Kyonggi-do_Population__
Korea, Rep.	KOR	Kyongsangbuk-do	Population			2.59978e+06	WorldBank_Subnational_Population	https://datacatalog.worldbank.org/dataset/subnational-population-database	Estimated population, disaggregated at highest subnational administrative unit	Korea, Rep._Kyongsangbuk-do_Population__
Korea, Rep.	KOR	Kyongsangnam-do	Population			3.40581e+06	WorldBank_Subnational_Population	https://datacatalog.worldbank.org/dataset/subnational-population-database	Estimated population, disaggregated at highest subnational administrative unit	Korea, Rep._Kyongsangnam-do_Population__
Korea, Rep.	KOR	Pusan	Population			3.28989e+06	WorldBank_Subnational_Population	https://datacatalog.worldbank.org/dataset/subnational-population-database	Estimated population, disaggregated at highest subnational administrative unit	Korea, Rep._Pusan_Population__
Korea, Rep.	KOR	Seoul	Population			9.94689e+06	WorldBank_Subnational_Population	https://datacatalog.worldbank.org/dataset/subnational-population-database	Estimated population, disaggregated at highest subnational administrative unit	Korea, Rep._Seoul_Population__
Korea, Rep.	KOR	Taegu	Population			2.46975e+06	WorldBank_Subnational_Population	https://datacatalog.worldbank.org/dataset/subnational-population-database	Estimated population, disaggregated at highest subnational administrative unit	Korea, Rep._Taegu_Population__
Korea, Rep.	KOR	Taejon	Population			1.64793e+06	WorldBank_Subnational_Population	https://datacatalog.worldbank.org/dataset/subnational-population-database	Estimated population, disaggregated at highest subnational administrative unit	Korea, Rep._Taejon_Population__
Korea, Rep.	KOR	Ulsan	Population			1.16681e+06	WorldBank_Subnational_Population	https://datacatalog.worldbank.org/dataset/subnational-population-database	Estimated population, disaggregated at highest subnational administrative unit	Korea, Rep._Ulsan_Population__
Kyrgyz Republic	KGZ	Batken	Population			504603	WorldBank_Subnational_Population	https://datacatalog.worldbank.org/dataset/subnational-population-database	Estimated population, disaggregated at highest subnational administrative unit	Kyrgyz Republic_Batken_Population__
Kyrgyz Republic	KGZ	Bishkek City	Population			989047	WorldBank_Subnational_Population	https://datacatalog.worldbank.org/dataset/subnational-population-database	Estimated population, disaggregated at highest subnational administrative unit	Kyrgyz Republic_Bishkek City_Population__
Kyrgyz Republic	KGZ	Chuy	Population			898071	WorldBank_Subnational_Population	https://datacatalog.worldbank.org/dataset/subnational-population-database	Estimated population, disaggregated at highest subnational administrative unit	Kyrgyz Republic_Chuy_Population__
Kyrgyz Republic	KGZ	Issyk-kul	Population			478184	WorldBank_Subnational_Population	https://datacatalog.worldbank.org/dataset/subnational-population-database	Estimated population, disaggregated at highest subnational administrative unit	Kyrgyz Republic_Issyk-kul_Population__
Kyrgyz Republic	KGZ	Jalal-Abad	Population			1.18517e+06	WorldBank_Subnational_Population	https://datacatalog.worldbank.org/dataset/subnational-population-database	Estimated population, disaggregated at highest subnational administrative unit	Kyrgyz Republic_Jalal-Abad_Population__
Kyrgyz Republic	KGZ	Naryn	Population			281086	WorldBank_Subnational_Population	https://datacatalog.worldbank.org/dataset/subnational-population-database	Estimated population, disaggregated at highest subnational administrative unit	Kyrgyz Republic_Naryn_Population__
Kyrgyz Republic	KGZ	Osh	Population			1.28996e+06	WorldBank_Subnational_Population	https://datacatalog.worldbank.org/dataset/subnational-population-database	Estimated population, disaggregated at highest subnational administrative unit	Kyrgyz Republic_Osh_Population__
Kyrgyz Republic	KGZ	Osh City	Population			268458	WorldBank_Subnational_Population	https://datacatalog.worldbank.org/dataset/subnational-population-database	Estimated population, disaggregated at highest subnational administrative unit	Kyrgyz Republic_Osh City_Population__
Kyrgyz Republic	KGZ	Talas	Population			259517	WorldBank_Subnational_Population	https://datacatalog.worldbank.org/dataset/subnational-population-database	Estimated population, disaggregated at highest subnational administrative unit	Kyrgyz Republic_Talas_Population__
Lao PDR	LAO	Attapu	Population			147637	WorldBank_Subnational_Population	https://datacatalog.worldbank.org/dataset/subnational-population-database	Estimated population, disaggregated at highest subnational administrative unit	Lao PDR_Attapu_Population__
Lao PDR	LAO	Bokeo	Population			192488	WorldBank_Subnational_Population	https://datacatalog.worldbank.org/dataset/subnational-population-database	Estimated population, disaggregated at highest subnational administrative unit	Lao PDR_Bokeo_Population__
Lao PDR	LAO	Bolikhamxai	Population			321265	WorldBank_Subnational_Population	https://datacatalog.worldbank.org/dataset/subnational-population-database	Estimated population, disaggregated at highest subnational administrative unit	Lao PDR_Bolikhamxai_Population__
Lao PDR	LAO	Champasak	Population			695542	WorldBank_Subnational_Population	https://datacatalog.worldbank.org/dataset/subnational-population-database	Estimated population, disaggregated at highest subnational administrative unit	Lao PDR_Champasak_Population__
Lao PDR	LAO	Houaphan	Population			368130	WorldBank_Subnational_Population	https://datacatalog.worldbank.org/dataset/subnational-population-database	Estimated population, disaggregated at highest subnational administrative unit	Lao PDR_Houaphan_Population__
Lao PDR	LAO	Khammouan	Population			421703	WorldBank_Subnational_Population	https://datacatalog.worldbank.org/dataset/subnational-population-database	Estimated population, disaggregated at highest subnational administrative unit	Lao PDR_Khammouan_Population__
Lao PDR	LAO	Louang-Namtha	Population			188828	WorldBank_Subnational_Population	https://datacatalog.worldbank.org/dataset/subnational-population-database	Estimated population, disaggregated at highest subnational administrative unit	Lao PDR_Louang-Namtha_Population__
Lao PDR	LAO	Louangphabang	Population			493792	WorldBank_Subnational_Population	https://datacatalog.worldbank.org/dataset/subnational-population-database	Estimated population, disaggregated at highest subnational administrative unit	Lao PDR_Louangphabang_Population__
Lao PDR	LAO	Oudomxai	Population			345230	WorldBank_Subnational_Population	https://datacatalog.worldbank.org/dataset/subnational-population-database	Estimated population, disaggregated at highest subnational administrative unit	Lao PDR_Oudomxai_Population__
Lao PDR	LAO	Phongsali	Population			183917	WorldBank_Subnational_Population	https://datacatalog.worldbank.org/dataset/subnational-population-database	Estimated population, disaggregated at highest subnational administrative unit	Lao PDR_Phongsali_Population__
Lao PDR	LAO	Salavan	Population			422912	WorldBank_Subnational_Population	https://datacatalog.worldbank.org/dataset/subnational-population-database	Estimated population, disaggregated at highest subnational administrative unit	Lao PDR_Salavan_Population__
Lao PDR	LAO	Savannakhet	Population			997042	WorldBank_Subnational_Population	https://datacatalog.worldbank.org/dataset/subnational-population-database	Estimated population, disaggregated at highest subnational administrative unit	Lao PDR_Savannakhet_Population__
Lao PDR	LAO	Vientiane	Population			567706	WorldBank_Subnational_Population	https://datacatalog.worldbank.org/dataset/subnational-population-database	Estimated population, disaggregated at highest subnational administrative unit	Lao PDR_Vientiane_Population__
Lao PDR	LAO	Vientiane capital	Population			851248	WorldBank_Subnational_Population	https://datacatalog.worldbank.org/dataset/subnational-population-database	Estimated population, disaggregated at highest subnational administrative unit	Lao PDR_Vientiane capital_Population__
Lao PDR	LAO	Xaignabouli	Population			417826	WorldBank_Subnational_Population	https://datacatalog.worldbank.org/dataset/subnational-population-database	Estimated population, disaggregated at highest subnational administrative unit	Lao PDR_Xaignabouli_Population__
Lao PDR	LAO	Xekong	Population			116051	WorldBank_Subnational_Population	https://datacatalog.worldbank.org/dataset/subnational-population-database	Estimated population, disaggregated at highest subnational administrative unit	Lao PDR_Xekong_Population__
Lao PDR	LAO	Xiangkhouang	Population			309167	WorldBank_Subnational_Population	https://datacatalog.worldbank.org/dataset/subnational-population-database	Estimated population, disaggregated at highest subnational administrative unit	Lao PDR_Xiangkhouang_Population__
Lebanon	LBN	Beirut	Population			623162	WorldBank_Subnational_Population	https://datacatalog.worldbank.org/dataset/subnational-population-database	Estimated population, disaggregated at highest subnational administrative unit	Lebanon_Beirut_Population__
Lebanon	LBN	Bekaa	Population			833581	WorldBank_Subnational_Population	https://datacatalog.worldbank.org/dataset/subnational-population-database	Estimated population, disaggregated at highest subnational administrative unit	Lebanon_Bekaa_Population__
Lebanon	LBN	Mount Lebanon	Population			2.33016e+06	WorldBank_Subnational_Population	https://datacatalog.worldbank.org/dataset/subnational-population-database	Estimated population, disaggregated at highest subnational administrative unit	Lebanon_Mount Lebanon_Population__
Lebanon	LBN	Nabatiye	Population			425588	WorldBank_Subnational_Population	https://datacatalog.worldbank.org/dataset/subnational-population-database	Estimated population, disaggregated at highest subnational administrative unit	Lebanon_Nabatiye_Population__
Lebanon	LBN	North	Population			1.24753e+06	WorldBank_Subnational_Population	https://datacatalog.worldbank.org/dataset/subnational-population-database	Estimated population, disaggregated at highest subnational administrative unit	Lebanon_North_Population__
Lebanon	LBN	South	Population			729843	WorldBank_Subnational_Population	https://datacatalog.worldbank.org/dataset/subnational-population-database	Estimated population, disaggregated at highest subnational administrative unit	Lebanon_South_Population__
Lesotho	LSO	Berea	Population			360924	WorldBank_Subnational_Population	https://datacatalog.worldbank.org/dataset/subnational-population-database	Estimated population, disaggregated at highest subnational administrative unit	Lesotho_Berea_Population__
Lesotho	LSO	Butha Buthe	Population			114463	WorldBank_Subnational_Population	https://datacatalog.worldbank.org/dataset/subnational-population-database	Estimated population, disaggregated at highest subnational administrative unit	Lesotho_Butha Buthe_Population__
Lesotho	LSO	Leribe	Population			452527	WorldBank_Subnational_Population	https://datacatalog.worldbank.org/dataset/subnational-population-database	Estimated population, disaggregated at highest subnational administrative unit	Lesotho_Leribe_Population__
Lesotho	LSO	Mafeteng	Population			198498	WorldBank_Subnational_Population	https://datacatalog.worldbank.org/dataset/subnational-population-database	Estimated population, disaggregated at highest subnational administrative unit	Lesotho_Mafeteng_Population__
Lesotho	LSO	Maseru	Population			381066	WorldBank_Subnational_Population	https://datacatalog.worldbank.org/dataset/subnational-population-database	Estimated population, disaggregated at highest subnational administrative unit	Lesotho_Maseru_Population__
Lesotho	LSO	Mohale's Hoek	Population			217892	WorldBank_Subnational_Population	https://datacatalog.worldbank.org/dataset/subnational-population-database	Estimated population, disaggregated at highest subnational administrative unit	Lesotho_Mohale's Hoek_Population__
Lesotho	LSO	Mokhotlong	Population			136608	WorldBank_Subnational_Population	https://datacatalog.worldbank.org/dataset/subnational-population-database	Estimated population, disaggregated at highest subnational administrative unit	Lesotho_Mokhotlong_Population__
Lesotho	LSO	Qacha's Nek	Population			64362.7	WorldBank_Subnational_Population	https://datacatalog.worldbank.org/dataset/subnational-population-database	Estimated population, disaggregated at highest subnational administrative unit	Lesotho_Qacha's Nek_Population__
Lesotho	LSO	Quthing	Population			160191	WorldBank_Subnational_Population	https://datacatalog.worldbank.org/dataset/subnational-population-database	Estimated population, disaggregated at highest subnational administrative unit	Lesotho_Quthing_Population__
Lesotho	LSO	Thaba Tseka	Population			153113	WorldBank_Subnational_Population	https://datacatalog.worldbank.org/dataset/subnational-population-database	Estimated population, disaggregated at highest subnational administrative unit	Lesotho_Thaba Tseka_Population__
Liberia	LBR	Bomi	Population			119667	WorldBank_Subnational_Population	https://datacatalog.worldbank.org/dataset/subnational-population-database	Estimated population, disaggregated at highest subnational administrative unit	Liberia_Bomi_Population__
Liberia	LBR	Bong	Population			473846	WorldBank_Subnational_Population	https://datacatalog.worldbank.org/dataset/subnational-population-database	Estimated population, disaggregated at highest subnational administrative unit	Liberia_Bong_Population__
Liberia	LBR	Gbarpolu	Population			118600	WorldBank_Subnational_Population	https://datacatalog.worldbank.org/dataset/subnational-population-database	Estimated population, disaggregated at highest subnational administrative unit	Liberia_Gbarpolu_Population__
Liberia	LBR	Grand Bassa	Population			315007	WorldBank_Subnational_Population	https://datacatalog.worldbank.org/dataset/subnational-population-database	Estimated population, disaggregated at highest subnational administrative unit	Liberia_Grand Bassa_Population__
Liberia	LBR	Grand Cape Mount	Population			180591	WorldBank_Subnational_Population	https://datacatalog.worldbank.org/dataset/subnational-population-database	Estimated population, disaggregated at highest subnational administrative unit	Liberia_Grand Cape Mount_Population__
Liberia	LBR	Grand Gedeh	Population			177873	WorldBank_Subnational_Population	https://datacatalog.worldbank.org/dataset/subnational-population-database	Estimated population, disaggregated at highest subnational administrative unit	Liberia_Grand Gedeh_Population__
Liberia	LBR	Grand Kru	Population			82294.1	WorldBank_Subnational_Population	https://datacatalog.worldbank.org/dataset/subnational-population-database	Estimated population, disaggregated at highest subnational administrative unit	Liberia_Grand Kru_Population__
Liberia	LBR	Lofa	Population			393169	WorldBank_Subnational_Population	https://datacatalog.worldbank.org/dataset/subnational-population-database	Estimated population, disaggregated at highest subnational administrative unit	Liberia_Lofa_Population__
Liberia	LBR	Margibi	Population			298321	WorldBank_Subnational_Population	https://datacatalog.worldbank.org/dataset/subnational-population-database	Estimated population, disaggregated at highest subnational administrative unit	Liberia_Margibi_Population__
Liberia	LBR	Maryland	Population			193118	WorldBank_Subnational_Population	https://datacatalog.worldbank.org/dataset/subnational-population-database	Estimated population, disaggregated at highest subnational administrative unit	Liberia_Maryland_Population__
Liberia	LBR	Montserrado	Population			1.58878e+06	WorldBank_Subnational_Population	https://datacatalog.worldbank.org/dataset/subnational-population-database	Estimated population, disaggregated at highest subnational administrative unit	Liberia_Montserrado_Population__
Liberia	LBR	Nimba	Population			656789	WorldBank_Subnational_Population	https://datacatalog.worldbank.org/dataset/subnational-population-database	Estimated population, disaggregated at highest subnational administrative unit	Liberia_Nimba_Population__
Liberia	LBR	River Gee	Population			94715.7	WorldBank_Subnational_Population	https://datacatalog.worldbank.org/dataset/subnational-population-database	Estimated population, disaggregated at highest subnational administrative unit	Liberia_River Gee_Population__
Liberia	LBR	Rivercess	Population			101608	WorldBank_Subnational_Population	https://datacatalog.worldbank.org/dataset/subnational-population-database	Estimated population, disaggregated at highest subnational administrative unit	Liberia_Rivercess_Population__
Liberia	LBR	Sinoe	Population			145436	WorldBank_Subnational_Population	https://datacatalog.worldbank.org/dataset/subnational-population-database	Estimated population, disaggregated at highest subnational administrative unit	Liberia_Sinoe_Population__
Lithuania	LTU	Alytaus	Population			134017	WorldBank_Subnational_Population	https://datacatalog.worldbank.org/dataset/subnational-population-database	Estimated population, disaggregated at highest subnational administrative unit	Lithuania_Alytaus_Population__
Lithuania	LTU	Kauno	Population			539961	WorldBank_Subnational_Population	https://datacatalog.worldbank.org/dataset/subnational-population-database	Estimated population, disaggregated at highest subnational administrative unit	Lithuania_Kauno_Population__
Lithuania	LTU	Klaipedos	Population			305684	WorldBank_Subnational_Population	https://datacatalog.worldbank.org/dataset/subnational-population-database	Estimated population, disaggregated at highest subnational administrative unit	Lithuania_Klaipedos_Population__
Lithuania	LTU	Marijampoles	Population			139985	WorldBank_Subnational_Population	https://datacatalog.worldbank.org/dataset/subnational-population-database	Estimated population, disaggregated at highest subnational administrative unit	Lithuania_Marijampoles_Population__
Lithuania	LTU	Panevezio	Population			213172	WorldBank_Subnational_Population	https://datacatalog.worldbank.org/dataset/subnational-population-database	Estimated population, disaggregated at highest subnational administrative unit	Lithuania_Panevezio_Population__
Lithuania	LTU	Siauliu	Population			249870	WorldBank_Subnational_Population	https://datacatalog.worldbank.org/dataset/subnational-population-database	Estimated population, disaggregated at highest subnational administrative unit	Lithuania_Siauliu_Population__
Lithuania	LTU	Taurages	Population			91865.2	WorldBank_Subnational_Population	https://datacatalog.worldbank.org/dataset/subnational-population-database	Estimated population, disaggregated at highest subnational administrative unit	Lithuania_Taurages_Population__
Lithuania	LTU	Telsiu	Population			131488	WorldBank_Subnational_Population	https://datacatalog.worldbank.org/dataset/subnational-population-database	Estimated population, disaggregated at highest subnational administrative unit	Lithuania_Telsiu_Population__
Lithuania	LTU	Utenos	Population			124836	WorldBank_Subnational_Population	https://datacatalog.worldbank.org/dataset/subnational-population-database	Estimated population, disaggregated at highest subnational administrative unit	Lithuania_Utenos_Population__
Lithuania	LTU	Vilniaus	Population			791711	WorldBank_Subnational_Population	https://datacatalog.worldbank.org/dataset/subnational-population-database	Estimated population, disaggregated at highest subnational administrative unit	Lithuania_Vilniaus_Population__
Madagascar	MDG	Alaotra Mangoro	Population			1.24071e+06	WorldBank_Subnational_Population	https://datacatalog.worldbank.org/dataset/subnational-population-database	Estimated population, disaggregated at highest subnational administrative unit	Madagascar_Alaotra Mangoro_Population__
Madagascar	MDG	Amoron I Mania	Population			863598	WorldBank_Subnational_Population	https://datacatalog.worldbank.org/dataset/subnational-population-database	Estimated population, disaggregated at highest subnational administrative unit	Madagascar_Amoron I Mania_Population__
Madagascar	MDG	Analamanga	Population			4.04496e+06	WorldBank_Subnational_Population	https://datacatalog.worldbank.org/dataset/subnational-population-database	Estimated population, disaggregated at highest subnational administrative unit	Madagascar_Analamanga_Population__
Madagascar	MDG	Analanjirofo	Population			1.24996e+06	WorldBank_Subnational_Population	https://datacatalog.worldbank.org/dataset/subnational-population-database	Estimated population, disaggregated at highest subnational administrative unit	Madagascar_Analanjirofo_Population__
Madagascar	MDG	Androy	Population			886510	WorldBank_Subnational_Population	https://datacatalog.worldbank.org/dataset/subnational-population-database	Estimated population, disaggregated at highest subnational administrative unit	Madagascar_Androy_Population__
Madagascar	MDG	Anosy	Population			811490	WorldBank_Subnational_Population	https://datacatalog.worldbank.org/dataset/subnational-population-database	Estimated population, disaggregated at highest subnational administrative unit	Madagascar_Anosy_Population__
Madagascar	MDG	Atsimo Andrefana	Population			1.59025e+06	WorldBank_Subnational_Population	https://datacatalog.worldbank.org/dataset/subnational-population-database	Estimated population, disaggregated at highest subnational administrative unit	Madagascar_Atsimo Andrefana_Population__
Madagascar	MDG	Atsimo Atsinanana	Population			1.08533e+06	WorldBank_Subnational_Population	https://datacatalog.worldbank.org/dataset/subnational-population-database	Estimated population, disaggregated at highest subnational administrative unit	Madagascar_Atsimo Atsinanana_Population__
Madagascar	MDG	Atsinanana	Population			1.53479e+06	WorldBank_Subnational_Population	https://datacatalog.worldbank.org/dataset/subnational-population-database	Estimated population, disaggregated at highest subnational administrative unit	Madagascar_Atsinanana_Population__
Madagascar	MDG	Betsiboka	Population			354659	WorldBank_Subnational_Population	https://datacatalog.worldbank.org/dataset/subnational-population-database	Estimated population, disaggregated at highest subnational administrative unit	Madagascar_Betsiboka_Population__
Madagascar	MDG	Boeny	Population			965718	WorldBank_Subnational_Population	https://datacatalog.worldbank.org/dataset/subnational-population-database	Estimated population, disaggregated at highest subnational administrative unit	Madagascar_Boeny_Population__
Madagascar	MDG	Bongolava	Population			552346	WorldBank_Subnational_Population	https://datacatalog.worldbank.org/dataset/subnational-population-database	Estimated population, disaggregated at highest subnational administrative unit	Madagascar_Bongolava_Population__
Madagascar	MDG	Diana	Population			845654	WorldBank_Subnational_Population	https://datacatalog.worldbank.org/dataset/subnational-population-database	Estimated population, disaggregated at highest subnational administrative unit	Madagascar_Diana_Population__
Madagascar	MDG	Haute Matsiatra	Population			1.44853e+06	WorldBank_Subnational_Population	https://datacatalog.worldbank.org/dataset/subnational-population-database	Estimated population, disaggregated at highest subnational administrative unit	Madagascar_Haute Matsiatra_Population__
Madagascar	MDG	Ihorombe	Population			377216	WorldBank_Subnational_Population	https://datacatalog.worldbank.org/dataset/subnational-population-database	Estimated population, disaggregated at highest subnational administrative unit	Madagascar_Ihorombe_Population__
Madagascar	MDG	Itasy	Population			884966	WorldBank_Subnational_Population	https://datacatalog.worldbank.org/dataset/subnational-population-database	Estimated population, disaggregated at highest subnational administrative unit	Madagascar_Itasy_Population__
Madagascar	MDG	Melaky	Population			349525	WorldBank_Subnational_Population	https://datacatalog.worldbank.org/dataset/subnational-population-database	Estimated population, disaggregated at highest subnational administrative unit	Madagascar_Melaky_Population__
Madagascar	MDG	Menabe	Population			715066	WorldBank_Subnational_Population	https://datacatalog.worldbank.org/dataset/subnational-population-database	Estimated population, disaggregated at highest subnational administrative unit	Madagascar_Menabe_Population__
Madagascar	MDG	Sava	Population			1.18447e+06	WorldBank_Subnational_Population	https://datacatalog.worldbank.org/dataset/subnational-population-database	Estimated population, disaggregated at highest subnational administrative unit	Madagascar_Sava_Population__
Madagascar	MDG	Sofia	Population			1.50631e+06	WorldBank_Subnational_Population	https://datacatalog.worldbank.org/dataset/subnational-population-database	Estimated population, disaggregated at highest subnational administrative unit	Madagascar_Sofia_Population__
Madagascar	MDG	Vakinankaratra	Population			2.1779e+06	WorldBank_Subnational_Population	https://datacatalog.worldbank.org/dataset/subnational-population-database	Estimated population, disaggregated at highest subnational administrative unit	Madagascar_Vakinankaratra_Population__
Madagascar	MDG	Vatovavy Fitovinany	Population			1.71079e+06	WorldBank_Subnational_Population	https://datacatalog.worldbank.org/dataset/subnational-population-database	Estimated population, disaggregated at highest subnational administrative unit	Madagascar_Vatovavy Fitovinany_Population__
Malawi	MWI	Central Region	Population			8.25132e+06	WorldBank_Subnational_Population	https://datacatalog.worldbank.org/dataset/subnational-population-database	Estimated population, disaggregated at highest subnational administrative unit	Malawi_Central Region_Population__
Malawi	MWI	Northern Region	Population			2.61027e+06	WorldBank_Subnational_Population	https://datacatalog.worldbank.org/dataset/subnational-population-database	Estimated population, disaggregated at highest subnational administrative unit	Malawi_Northern Region_Population__
Malawi	MWI	Southern Region	Population			8.22782e+06	WorldBank_Subnational_Population	https://datacatalog.worldbank.org/dataset/subnational-population-database	Estimated population, disaggregated at highest subnational administrative unit	Malawi_Southern Region_Population__
Mali	MLI	Bamako	Population			2.70503e+06	WorldBank_Subnational_Population	https://datacatalog.worldbank.org/dataset/subnational-population-database	Estimated population, disaggregated at highest subnational administrative unit	Mali_Bamako_Population__
Mali	MLI	Gao	Population			673571	WorldBank_Subnational_Population	https://datacatalog.worldbank.org/dataset/subnational-population-database	Estimated population, disaggregated at highest subnational administrative unit	Mali_Gao_Population__
Mali	MLI	Kayes	Population			2.57924e+06	WorldBank_Subnational_Population	https://datacatalog.worldbank.org/dataset/subnational-population-database	Estimated population, disaggregated at highest subnational administrative unit	Mali_Kayes_Population__
Mali	MLI	Kidal	Population			94110.3	WorldBank_Subnational_Population	https://datacatalog.worldbank.org/dataset/subnational-population-database	Estimated population, disaggregated at highest subnational administrative unit	Mali_Kidal_Population__
Mali	MLI	Koulikoro	Population			3.27613e+06	WorldBank_Subnational_Population	https://datacatalog.worldbank.org/dataset/subnational-population-database	Estimated population, disaggregated at highest subnational administrative unit	Mali_Koulikoro_Population__
Mali	MLI	Mopti	Population			2.53318e+06	WorldBank_Subnational_Population	https://datacatalog.worldbank.org/dataset/subnational-population-database	Estimated population, disaggregated at highest subnational administrative unit	Mali_Mopti_Population__
Mali	MLI	Segou	Population			2.93888e+06	WorldBank_Subnational_Population	https://datacatalog.worldbank.org/dataset/subnational-population-database	Estimated population, disaggregated at highest subnational administrative unit	Mali_Segou_Population__
Mali	MLI	Sikasso	Population			3.47541e+06	WorldBank_Subnational_Population	https://datacatalog.worldbank.org/dataset/subnational-population-database	Estimated population, disaggregated at highest subnational administrative unit	Mali_Sikasso_Population__
Mali	MLI	Tombouctou	Population			857387	WorldBank_Subnational_Population	https://datacatalog.worldbank.org/dataset/subnational-population-database	Estimated population, disaggregated at highest subnational administrative unit	Mali_Tombouctou_Population__
Mauritania	MRT	Adrar	Population			65762.3	WorldBank_Subnational_Population	https://datacatalog.worldbank.org/dataset/subnational-population-database	Estimated population, disaggregated at highest subnational administrative unit	Mauritania_Adrar_Population__
Mauritania	MRT	Assaba	Population			410699	WorldBank_Subnational_Population	https://datacatalog.worldbank.org/dataset/subnational-population-database	Estimated population, disaggregated at highest subnational administrative unit	Mauritania_Assaba_Population__
Mauritania	MRT	Brakna	Population			384453	WorldBank_Subnational_Population	https://datacatalog.worldbank.org/dataset/subnational-population-database	Estimated population, disaggregated at highest subnational administrative unit	Mauritania_Brakna_Population__
Mauritania	MRT	Dakhlet-Nouadhibou	Population			163637	WorldBank_Subnational_Population	https://datacatalog.worldbank.org/dataset/subnational-population-database	Estimated population, disaggregated at highest subnational administrative unit	Mauritania_Dakhlet-Nouadhibou_Population__
Mauritania	MRT	Gorgol	Population			427578	WorldBank_Subnational_Population	https://datacatalog.worldbank.org/dataset/subnational-population-database	Estimated population, disaggregated at highest subnational administrative unit	Mauritania_Gorgol_Population__
Mauritania	MRT	Guidimakha	Population			348870	WorldBank_Subnational_Population	https://datacatalog.worldbank.org/dataset/subnational-population-database	Estimated population, disaggregated at highest subnational administrative unit	Mauritania_Guidimakha_Population__
Mauritania	MRT	Hodh Ech Chargi	Population			566049	WorldBank_Subnational_Population	https://datacatalog.worldbank.org/dataset/subnational-population-database	Estimated population, disaggregated at highest subnational administrative unit	Mauritania_Hodh Ech Chargi_Population__
Mauritania	MRT	Hodh El Gharbi	Population			374453	WorldBank_Subnational_Population	https://datacatalog.worldbank.org/dataset/subnational-population-database	Estimated population, disaggregated at highest subnational administrative unit	Mauritania_Hodh El Gharbi_Population__
Mauritania	MRT	Inchiri	Population			26654.4	WorldBank_Subnational_Population	https://datacatalog.worldbank.org/dataset/subnational-population-database	Estimated population, disaggregated at highest subnational administrative unit	Mauritania_Inchiri_Population__
Mauritania	MRT	Nouakchott	Population			1.30428e+06	WorldBank_Subnational_Population	https://datacatalog.worldbank.org/dataset/subnational-population-database	Estimated population, disaggregated at highest subnational administrative unit	Mauritania_Nouakchott_Population__
Mauritania	MRT	Tagant	Population			92588.2	WorldBank_Subnational_Population	https://datacatalog.worldbank.org/dataset/subnational-population-database	Estimated population, disaggregated at highest subnational administrative unit	Mauritania_Tagant_Population__
Mauritania	MRT	Tiris-Zemmour	Population			66098	WorldBank_Subnational_Population	https://datacatalog.worldbank.org/dataset/subnational-population-database	Estimated population, disaggregated at highest subnational administrative unit	Mauritania_Tiris-Zemmour_Population__
Mauritania	MRT	Trarza	Population			305819	WorldBank_Subnational_Population	https://datacatalog.worldbank.org/dataset/subnational-population-database	Estimated population, disaggregated at highest subnational administrative unit	Mauritania_Trarza_Population__
Mexico	MEX	Aguascalientes	Population			1.45878e+06	WorldBank_Subnational_Population	https://datacatalog.worldbank.org/dataset/subnational-population-database	Estimated population, disaggregated at highest subnational administrative unit	Mexico_Aguascalientes_Population__
Mexico	MEX	Baja California	Population			3.88279e+06	WorldBank_Subnational_Population	https://datacatalog.worldbank.org/dataset/subnational-population-database	Estimated population, disaggregated at highest subnational administrative unit	Mexico_Baja California_Population__
Mexico	MEX	Baja California Sur	Population			912522	WorldBank_Subnational_Population	https://datacatalog.worldbank.org/dataset/subnational-population-database	Estimated population, disaggregated at highest subnational administrative unit	Mexico_Baja California Sur_Population__
Mexico	MEX	Campeche	Population			977632	WorldBank_Subnational_Population	https://datacatalog.worldbank.org/dataset/subnational-population-database	Estimated population, disaggregated at highest subnational administrative unit	Mexico_Campeche_Population__
Mexico	MEX	Chiapas	Population			5.89575e+06	WorldBank_Subnational_Population	https://datacatalog.worldbank.org/dataset/subnational-population-database	Estimated population, disaggregated at highest subnational administrative unit	Mexico_Chiapas_Population__
Mexico	MEX	Chihuahua	Population			3.82274e+06	WorldBank_Subnational_Population	https://datacatalog.worldbank.org/dataset/subnational-population-database	Estimated population, disaggregated at highest subnational administrative unit	Mexico_Chihuahua_Population__
Mexico	MEX	Coahuila	Population			3.30874e+06	WorldBank_Subnational_Population	https://datacatalog.worldbank.org/dataset/subnational-population-database	Estimated population, disaggregated at highest subnational administrative unit	Mexico_Coahuila_Population__
Mexico	MEX	Colima	Population			817309	WorldBank_Subnational_Population	https://datacatalog.worldbank.org/dataset/subnational-population-database	Estimated population, disaggregated at highest subnational administrative unit	Mexico_Colima_Population__
Mexico	MEX	Distrito Federal	Population			9.3065e+06	WorldBank_Subnational_Population	https://datacatalog.worldbank.org/dataset/subnational-population-database	Estimated population, disaggregated at highest subnational administrative unit	Mexico_Distrito Federal_Population__
Mexico	MEX	Durango	Population			1.89805e+06	WorldBank_Subnational_Population	https://datacatalog.worldbank.org/dataset/subnational-population-database	Estimated population, disaggregated at highest subnational administrative unit	Mexico_Durango_Population__
Mexico	MEX	Guanajuato	Population			6.70296e+06	WorldBank_Subnational_Population	https://datacatalog.worldbank.org/dataset/subnational-population-database	Estimated population, disaggregated at highest subnational administrative unit	Mexico_Guanajuato_Population__
Mexico	MEX	Guerrero	Population			3.93499e+06	WorldBank_Subnational_Population	https://datacatalog.worldbank.org/dataset/subnational-population-database	Estimated population, disaggregated at highest subnational administrative unit	Mexico_Guerrero_Population__
Mexico	MEX	Hidalgo	Population			3.314e+06	WorldBank_Subnational_Population	https://datacatalog.worldbank.org/dataset/subnational-population-database	Estimated population, disaggregated at highest subnational administrative unit	Mexico_Hidalgo_Population__
Mexico	MEX	Jalisco	Population			8.67372e+06	WorldBank_Subnational_Population	https://datacatalog.worldbank.org/dataset/subnational-population-database	Estimated population, disaggregated at highest subnational administrative unit	Mexico_Jalisco_Population__
Mexico	MEX	Mexico	Population			1.77967e+07	WorldBank_Subnational_Population	https://datacatalog.worldbank.org/dataset/subnational-population-database	Estimated population, disaggregated at highest subnational administrative unit	Mexico_Mexico_Population__
Mexico	MEX	Michoacan	Population			5.08823e+06	WorldBank_Subnational_Population	https://datacatalog.worldbank.org/dataset/subnational-population-database	Estimated population, disaggregated at highest subnational administrative unit	Mexico_Michoacan_Population__
Mexico	MEX	Morelos	Population			2.11477e+06	WorldBank_Subnational_Population	https://datacatalog.worldbank.org/dataset/subnational-population-database	Estimated population, disaggregated at highest subnational administrative unit	Mexico_Morelos_Population__
Mexico	MEX	Nayarit	Population			1.35341e+06	WorldBank_Subnational_Population	https://datacatalog.worldbank.org/dataset/subnational-population-database	Estimated population, disaggregated at highest subnational administrative unit	Mexico_Nayarit_Population__
Mexico	MEX	Nuevo Leon	Population			5.65946e+06	WorldBank_Subnational_Population	https://datacatalog.worldbank.org/dataset/subnational-population-database	Estimated population, disaggregated at highest subnational administrative unit	Mexico_Nuevo Leon_Population__
Mexico	MEX	Oaxaca	Population			4.4044e+06	WorldBank_Subnational_Population	https://datacatalog.worldbank.org/dataset/subnational-population-database	Estimated population, disaggregated at highest subnational administrative unit	Mexico_Oaxaca_Population__
Mexico	MEX	Puebla	Population			6.67914e+06	WorldBank_Subnational_Population	https://datacatalog.worldbank.org/dataset/subnational-population-database	Estimated population, disaggregated at highest subnational administrative unit	Mexico_Puebla_Population__
Mexico	MEX	Queretaro	Population			2.33719e+06	WorldBank_Subnational_Population	https://datacatalog.worldbank.org/dataset/subnational-population-database	Estimated population, disaggregated at highest subnational administrative unit	Mexico_Queretaro_Population__
Mexico	MEX	Quintana Roo	Population			1.78597e+06	WorldBank_Subnational_Population	https://datacatalog.worldbank.org/dataset/subnational-population-database	Estimated population, disaggregated at highest subnational administrative unit	Mexico_Quintana Roo_Population__
Mexico	MEX	San Luis Potosi	Population			2.97423e+06	WorldBank_Subnational_Population	https://datacatalog.worldbank.org/dataset/subnational-population-database	Estimated population, disaggregated at highest subnational administrative unit	Mexico_San Luis Potosi_Population__
Mexico	MEX	Sinaloa	Population			3.11865e+06	WorldBank_Subnational_Population	https://datacatalog.worldbank.org/dataset/subnational-population-database	Estimated population, disaggregated at highest subnational administrative unit	Mexico_Sinaloa_Population__
Mexico	MEX	Sonora	Population			3.24062e+06	WorldBank_Subnational_Population	https://datacatalog.worldbank.org/dataset/subnational-population-database	Estimated population, disaggregated at highest subnational administrative unit	Mexico_Sonora_Population__
Mexico	MEX	Tabasco	Population			2.74911e+06	WorldBank_Subnational_Population	https://datacatalog.worldbank.org/dataset/subnational-population-database	Estimated population, disaggregated at highest subnational administrative unit	Mexico_Tabasco_Population__
Mexico	MEX	Tamaulipas	Population			3.84798e+06	WorldBank_Subnational_Population	https://datacatalog.worldbank.org/dataset/subnational-population-database	Estimated population, disaggregated at highest subnational administrative unit	Mexico_Tamaulipas_Population__
Mexico	MEX	Tlaxcala	Population			1.40542e+06	WorldBank_Subnational_Population	https://datacatalog.worldbank.org/dataset/subnational-population-database	Estimated population, disaggregated at highest subnational administrative unit	Mexico_Tlaxcala_Population__
Mexico	MEX	Veracruz	Population			8.77241e+06	WorldBank_Subnational_Population	https://datacatalog.worldbank.org/dataset/subnational-population-database	Estimated population, disaggregated at highest subnational administrative unit	Mexico_Veracruz_Population__
Mexico	MEX	Yucatan	Population			2.28532e+06	WorldBank_Subnational_Population	https://datacatalog.worldbank.org/dataset/subnational-population-database	Estimated population, disaggregated at highest subnational administrative unit	Mexico_Yucatan_Population__
Mexico	MEX	Zacatecas	Population			1.73481e+06	WorldBank_Subnational_Population	https://datacatalog.worldbank.org/dataset/subnational-population-database	Estimated population, disaggregated at highest subnational administrative unit	Mexico_Zacatecas_Population__
Moldova	MDA	Anenii Noi	Population			82534.3	WorldBank_Subnational_Population	https://datacatalog.worldbank.org/dataset/subnational-population-database	Estimated population, disaggregated at highest subnational administrative unit	Moldova_Anenii Noi_Population__
Moldova	MDA	Balti	Population			150029	WorldBank_Subnational_Population	https://datacatalog.worldbank.org/dataset/subnational-population-database	Estimated population, disaggregated at highest subnational administrative unit	Moldova_Balti_Population__
Moldova	MDA	Basarabeasca	Population			28036.8	WorldBank_Subnational_Population	https://datacatalog.worldbank.org/dataset/subnational-population-database	Estimated population, disaggregated at highest subnational administrative unit	Moldova_Basarabeasca_Population__
Moldova	MDA	Briceni	Population			71884.8	WorldBank_Subnational_Population	https://datacatalog.worldbank.org/dataset/subnational-population-database	Estimated population, disaggregated at highest subnational administrative unit	Moldova_Briceni_Population__
Moldova	MDA	Cahul	Population			123275	WorldBank_Subnational_Population	https://datacatalog.worldbank.org/dataset/subnational-population-database	Estimated population, disaggregated at highest subnational administrative unit	Moldova_Cahul_Population__
Moldova	MDA	Calaras	Population			76674	WorldBank_Subnational_Population	https://datacatalog.worldbank.org/dataset/subnational-population-database	Estimated population, disaggregated at highest subnational administrative unit	Moldova_Calaras_Population__
Moldova	MDA	Cantemir	Population			60218.1	WorldBank_Subnational_Population	https://datacatalog.worldbank.org/dataset/subnational-population-database	Estimated population, disaggregated at highest subnational administrative unit	Moldova_Cantemir_Population__
Moldova	MDA	Causeni	Population			89615.2	WorldBank_Subnational_Population	https://datacatalog.worldbank.org/dataset/subnational-population-database	Estimated population, disaggregated at highest subnational administrative unit	Moldova_Causeni_Population__
Moldova	MDA	Chisinau Municipality	Population			818598	WorldBank_Subnational_Population	https://datacatalog.worldbank.org/dataset/subnational-population-database	Estimated population, disaggregated at highest subnational administrative unit	Moldova_Chisinau Municipality_Population__
Moldova	MDA	Cimislia	Population			57632.4	WorldBank_Subnational_Population	https://datacatalog.worldbank.org/dataset/subnational-population-database	Estimated population, disaggregated at highest subnational administrative unit	Moldova_Cimislia_Population__
Moldova	MDA	Criuleni	Population			73936.3	WorldBank_Subnational_Population	https://datacatalog.worldbank.org/dataset/subnational-population-database	Estimated population, disaggregated at highest subnational administrative unit	Moldova_Criuleni_Population__
Moldova	MDA	Donduseni	Population			42296.6	WorldBank_Subnational_Population	https://datacatalog.worldbank.org/dataset/subnational-population-database	Estimated population, disaggregated at highest subnational administrative unit	Moldova_Donduseni_Population__
Moldova	MDA	Drochia	Population			84656.9	WorldBank_Subnational_Population	https://datacatalog.worldbank.org/dataset/subnational-population-database	Estimated population, disaggregated at highest subnational administrative unit	Moldova_Drochia_Population__
Moldova	MDA	Dubasari	Population			34463.2	WorldBank_Subnational_Population	https://datacatalog.worldbank.org/dataset/subnational-population-database	Estimated population, disaggregated at highest subnational administrative unit	Moldova_Dubasari_Population__
Moldova	MDA	Edinet	Population			79002.5	WorldBank_Subnational_Population	https://datacatalog.worldbank.org/dataset/subnational-population-database	Estimated population, disaggregated at highest subnational administrative unit	Moldova_Edinet_Population__
Moldova	MDA	Falesti	Population			89137.3	WorldBank_Subnational_Population	https://datacatalog.worldbank.org/dataset/subnational-population-database	Estimated population, disaggregated at highest subnational administrative unit	Moldova_Falesti_Population__
Moldova	MDA	Floresti	Population			85735.3	WorldBank_Subnational_Population	https://datacatalog.worldbank.org/dataset/subnational-population-database	Estimated population, disaggregated at highest subnational administrative unit	Moldova_Floresti_Population__
Moldova	MDA	Gagauzia	Population			163623	WorldBank_Subnational_Population	https://datacatalog.worldbank.org/dataset/subnational-population-database	Estimated population, disaggregated at highest subnational administrative unit	Moldova_Gagauzia_Population__
Moldova	MDA	Glodeni	Population			58360.3	WorldBank_Subnational_Population	https://datacatalog.worldbank.org/dataset/subnational-population-database	Estimated population, disaggregated at highest subnational administrative unit	Moldova_Glodeni_Population__
Moldova	MDA	Hincesti	Population			116924	WorldBank_Subnational_Population	https://datacatalog.worldbank.org/dataset/subnational-population-database	Estimated population, disaggregated at highest subnational administrative unit	Moldova_Hincesti_Population__
Moldova	MDA	Ialoveni	Population			103892	WorldBank_Subnational_Population	https://datacatalog.worldbank.org/dataset/subnational-population-database	Estimated population, disaggregated at highest subnational administrative unit	Moldova_Ialoveni_Population__
Moldova	MDA	Leova	Population			52078.4	WorldBank_Subnational_Population	https://datacatalog.worldbank.org/dataset/subnational-population-database	Estimated population, disaggregated at highest subnational administrative unit	Moldova_Leova_Population__
Moldova	MDA	Nisporeni	Population			64039.2	WorldBank_Subnational_Population	https://datacatalog.worldbank.org/dataset/subnational-population-database	Estimated population, disaggregated at highest subnational administrative unit	Moldova_Nisporeni_Population__
Moldova	MDA	Ocnita	Population			55308.8	WorldBank_Subnational_Population	https://datacatalog.worldbank.org/dataset/subnational-population-database	Estimated population, disaggregated at highest subnational administrative unit	Moldova_Ocnita_Population__
Moldova	MDA	Orhei	Population			120723	WorldBank_Subnational_Population	https://datacatalog.worldbank.org/dataset/subnational-population-database	Estimated population, disaggregated at highest subnational administrative unit	Moldova_Orhei_Population__
Moldova	MDA	Rezina	Population			50203.4	WorldBank_Subnational_Population	https://datacatalog.worldbank.org/dataset/subnational-population-database	Estimated population, disaggregated at highest subnational administrative unit	Moldova_Rezina_Population__
Moldova	MDA	Riscani	Population			67012.3	WorldBank_Subnational_Population	https://datacatalog.worldbank.org/dataset/subnational-population-database	Estimated population, disaggregated at highest subnational administrative unit	Moldova_Riscani_Population__
Moldova	MDA	Singerei	Population			90642.2	WorldBank_Subnational_Population	https://datacatalog.worldbank.org/dataset/subnational-population-database	Estimated population, disaggregated at highest subnational administrative unit	Moldova_Singerei_Population__
Moldova	MDA	Soldanesti	Population			40980.4	WorldBank_Subnational_Population	https://datacatalog.worldbank.org/dataset/subnational-population-database	Estimated population, disaggregated at highest subnational administrative unit	Moldova_Soldanesti_Population__
Moldova	MDA	Soroca	Population			98759.8	WorldBank_Subnational_Population	https://datacatalog.worldbank.org/dataset/subnational-population-database	Estimated population, disaggregated at highest subnational administrative unit	Moldova_Soroca_Population__
Moldova	MDA	Stefan Voda	Population			68970.6	WorldBank_Subnational_Population	https://datacatalog.worldbank.org/dataset/subnational-population-database	Estimated population, disaggregated at highest subnational administrative unit	Moldova_Stefan Voda_Population__
Moldova	MDA	Straseni	Population			91571.1	WorldBank_Subnational_Population	https://datacatalog.worldbank.org/dataset/subnational-population-database	Estimated population, disaggregated at highest subnational administrative unit	Moldova_Straseni_Population__
Moldova	MDA	Taraclia	Population			43272.1	WorldBank_Subnational_Population	https://datacatalog.worldbank.org/dataset/subnational-population-database	Estimated population, disaggregated at highest subnational administrative unit	Moldova_Taraclia_Population__
Moldova	MDA	Telenesti	Population			71264.7	WorldBank_Subnational_Population	https://datacatalog.worldbank.org/dataset/subnational-population-database	Estimated population, disaggregated at highest subnational administrative unit	Moldova_Telenesti_Population__
Moldova	MDA	Ungheni	Population			114404	WorldBank_Subnational_Population	https://datacatalog.worldbank.org/dataset/subnational-population-database	Estimated population, disaggregated at highest subnational administrative unit	Moldova_Ungheni_Population__
Mongolia	MNG	Arxangai	Population			82735.3	WorldBank_Subnational_Population	https://datacatalog.worldbank.org/dataset/subnational-population-database	Estimated population, disaggregated at highest subnational administrative unit	Mongolia_Arxangai_Population__
Mongolia	MNG	Bayan-O'lgii	Population			91772.1	WorldBank_Subnational_Population	https://datacatalog.worldbank.org/dataset/subnational-population-database	Estimated population, disaggregated at highest subnational administrative unit	Mongolia_Bayan-O'lgii_Population__
Mongolia	MNG	Bayanxongor	Population			76580.9	WorldBank_Subnational_Population	https://datacatalog.worldbank.org/dataset/subnational-population-database	Estimated population, disaggregated at highest subnational administrative unit	Mongolia_Bayanxongor_Population__
Mongolia	MNG	Bulgan	Population			53066.2	WorldBank_Subnational_Population	https://datacatalog.worldbank.org/dataset/subnational-population-database	Estimated population, disaggregated at highest subnational administrative unit	Mongolia_Bulgan_Population__
Mongolia	MNG	Darxan-Uul	Population			102221	WorldBank_Subnational_Population	https://datacatalog.worldbank.org/dataset/subnational-population-database	Estimated population, disaggregated at highest subnational administrative unit	Mongolia_Darxan-Uul_Population__
Mongolia	MNG	Dornod	Population			70078.4	WorldBank_Subnational_Population	https://datacatalog.worldbank.org/dataset/subnational-population-database	Estimated population, disaggregated at highest subnational administrative unit	Mongolia_Dornod_Population__
Mongolia	MNG	Dornogovi	Population			66076	WorldBank_Subnational_Population	https://datacatalog.worldbank.org/dataset/subnational-population-database	Estimated population, disaggregated at highest subnational administrative unit	Mongolia_Dornogovi_Population__
Mongolia	MNG	Dundgovi	Population			34644.6	WorldBank_Subnational_Population	https://datacatalog.worldbank.org/dataset/subnational-population-database	Estimated population, disaggregated at highest subnational administrative unit	Mongolia_Dundgovi_Population__
Mongolia	MNG	Govi-Altai	Population			49985.3	WorldBank_Subnational_Population	https://datacatalog.worldbank.org/dataset/subnational-population-database	Estimated population, disaggregated at highest subnational administrative unit	Mongolia_Govi-Altai_Population__
Mongolia	MNG	Govisu'mber	Population			15808.8	WorldBank_Subnational_Population	https://datacatalog.worldbank.org/dataset/subnational-population-database	Estimated population, disaggregated at highest subnational administrative unit	Mongolia_Govisu'mber_Population__
Mongolia	MNG	O'mnogovi	Population			69272.1	WorldBank_Subnational_Population	https://datacatalog.worldbank.org/dataset/subnational-population-database	Estimated population, disaggregated at highest subnational administrative unit	Mongolia_O'mnogovi_Population__
Mongolia	MNG	Orxon	Population			99375	WorldBank_Subnational_Population	https://datacatalog.worldbank.org/dataset/subnational-population-database	Estimated population, disaggregated at highest subnational administrative unit	Mongolia_Orxon_Population__
Mongolia	MNG	O'vorxangai	Population			101390	WorldBank_Subnational_Population	https://datacatalog.worldbank.org/dataset/subnational-population-database	Estimated population, disaggregated at highest subnational administrative unit	Mongolia_O'vorxangai_Population__
Mongolia	MNG	Selenge	Population			102706	WorldBank_Subnational_Population	https://datacatalog.worldbank.org/dataset/subnational-population-database	Estimated population, disaggregated at highest subnational administrative unit	Mongolia_Selenge_Population__
Mongolia	MNG	Sukhbaatar	Population			52848	WorldBank_Subnational_Population	https://datacatalog.worldbank.org/dataset/subnational-population-database	Estimated population, disaggregated at highest subnational administrative unit	Mongolia_Sukhbaatar_Population__
Mongolia	MNG	To'v	Population			80767.2	WorldBank_Subnational_Population	https://datacatalog.worldbank.org/dataset/subnational-population-database	Estimated population, disaggregated at highest subnational administrative unit	Mongolia_To'v_Population__
Mongolia	MNG	Ulaanbaatar	Population			1.56482e+06	WorldBank_Subnational_Population	https://datacatalog.worldbank.org/dataset/subnational-population-database	Estimated population, disaggregated at highest subnational administrative unit	Mongolia_Ulaanbaatar_Population__
Mongolia	MNG	Uvs	Population			68046.6	WorldBank_Subnational_Population	https://datacatalog.worldbank.org/dataset/subnational-population-database	Estimated population, disaggregated at highest subnational administrative unit	Mongolia_Uvs_Population__
Mongolia	MNG	Xentii	Population			66183.8	WorldBank_Subnational_Population	https://datacatalog.worldbank.org/dataset/subnational-population-database	Estimated population, disaggregated at highest subnational administrative unit	Mongolia_Xentii_Population__
Mongolia	MNG	Xovd	Population			75205.9	WorldBank_Subnational_Population	https://datacatalog.worldbank.org/dataset/subnational-population-database	Estimated population, disaggregated at highest subnational administrative unit	Mongolia_Xovd_Population__
Mongolia	MNG	Xo'vsgol	Population			119363	WorldBank_Subnational_Population	https://datacatalog.worldbank.org/dataset/subnational-population-database	Estimated population, disaggregated at highest subnational administrative unit	Mongolia_Xo'vsgol_Population__
Mongolia	MNG	Zavxan	Population			56882.4	WorldBank_Subnational_Population	https://datacatalog.worldbank.org/dataset/subnational-population-database	Estimated population, disaggregated at highest subnational administrative unit	Mongolia_Zavxan_Population__
Montenegro	MNE	Andrijevica	Population			4500	WorldBank_Subnational_Population	https://datacatalog.worldbank.org/dataset/subnational-population-database	Estimated population, disaggregated at highest subnational administrative unit	Montenegro_Andrijevica_Population__
Montenegro	MNE	Bar	Population			44544.1	WorldBank_Subnational_Population	https://datacatalog.worldbank.org/dataset/subnational-population-database	Estimated population, disaggregated at highest subnational administrative unit	Montenegro_Bar_Population__
Montenegro	MNE	Berane	Population			27014.7	WorldBank_Subnational_Population	https://datacatalog.worldbank.org/dataset/subnational-population-database	Estimated population, disaggregated at highest subnational administrative unit	Montenegro_Berane_Population__
Montenegro	MNE	Bijelo Polje	Population			41607.8	WorldBank_Subnational_Population	https://datacatalog.worldbank.org/dataset/subnational-population-database	Estimated population, disaggregated at highest subnational administrative unit	Montenegro_Bijelo Polje_Population__
Montenegro	MNE	Budva	Population			24254.9	WorldBank_Subnational_Population	https://datacatalog.worldbank.org/dataset/subnational-population-database	Estimated population, disaggregated at highest subnational administrative unit	Montenegro_Budva_Population__
Montenegro	MNE	Cetinje	Population			15122.5	WorldBank_Subnational_Population	https://datacatalog.worldbank.org/dataset/subnational-population-database	Estimated population, disaggregated at highest subnational administrative unit	Montenegro_Cetinje_Population__
Montenegro	MNE	Danilovgrad	Population			22208.3	WorldBank_Subnational_Population	https://datacatalog.worldbank.org/dataset/subnational-population-database	Estimated population, disaggregated at highest subnational administrative unit	Montenegro_Danilovgrad_Population__
Montenegro	MNE	Herceg Novi	Population			28904.4	WorldBank_Subnational_Population	https://datacatalog.worldbank.org/dataset/subnational-population-database	Estimated population, disaggregated at highest subnational administrative unit	Montenegro_Herceg Novi_Population__
Montenegro	MNE	Kolasin	Population			6698.53	WorldBank_Subnational_Population	https://datacatalog.worldbank.org/dataset/subnational-population-database	Estimated population, disaggregated at highest subnational administrative unit	Montenegro_Kolasin_Population__
Montenegro	MNE	Kotor	Population			23132.4	WorldBank_Subnational_Population	https://datacatalog.worldbank.org/dataset/subnational-population-database	Estimated population, disaggregated at highest subnational administrative unit	Montenegro_Kotor_Population__
Montenegro	MNE	Mojkovac	Population			7122.55	WorldBank_Subnational_Population	https://datacatalog.worldbank.org/dataset/subnational-population-database	Estimated population, disaggregated at highest subnational administrative unit	Montenegro_Mojkovac_Population__
Montenegro	MNE	Niksic	Population			70247.5	WorldBank_Subnational_Population	https://datacatalog.worldbank.org/dataset/subnational-population-database	Estimated population, disaggregated at highest subnational administrative unit	Montenegro_Niksic_Population__
Montenegro	MNE	Plav	Population			12291.7	WorldBank_Subnational_Population	https://datacatalog.worldbank.org/dataset/subnational-population-database	Estimated population, disaggregated at highest subnational administrative unit	Montenegro_Plav_Population__
Montenegro	MNE	Pljevlja	Population			25845.6	WorldBank_Subnational_Population	https://datacatalog.worldbank.org/dataset/subnational-population-database	Estimated population, disaggregated at highest subnational administrative unit	Montenegro_Pljevlja_Population__
Montenegro	MNE	Pluzine	Population			2370.1	WorldBank_Subnational_Population	https://datacatalog.worldbank.org/dataset/subnational-population-database	Estimated population, disaggregated at highest subnational administrative unit	Montenegro_Pluzine_Population__
Montenegro	MNE	Podgorica	Population			209490	WorldBank_Subnational_Population	https://datacatalog.worldbank.org/dataset/subnational-population-database	Estimated population, disaggregated at highest subnational administrative unit	Montenegro_Podgorica_Population__
Montenegro	MNE	Rozaj	Population			23230.4	WorldBank_Subnational_Population	https://datacatalog.worldbank.org/dataset/subnational-population-database	Estimated population, disaggregated at highest subnational administrative unit	Montenegro_Rozaj_Population__
Montenegro	MNE	Savnik	Population			1370.1	WorldBank_Subnational_Population	https://datacatalog.worldbank.org/dataset/subnational-population-database	Estimated population, disaggregated at highest subnational administrative unit	Montenegro_Savnik_Population__
Montenegro	MNE	Tivat	Population			15098	WorldBank_Subnational_Population	https://datacatalog.worldbank.org/dataset/subnational-population-database	Estimated population, disaggregated at highest subnational administrative unit	Montenegro_Tivat_Population__
Montenegro	MNE	Ulcinj	Population			19661.8	WorldBank_Subnational_Population	https://datacatalog.worldbank.org/dataset/subnational-population-database	Estimated population, disaggregated at highest subnational administrative unit	Montenegro_Ulcinj_Population__
Montenegro	MNE	Zabljak	Population			2897.06	WorldBank_Subnational_Population	https://datacatalog.worldbank.org/dataset/subnational-population-database	Estimated population, disaggregated at highest subnational administrative unit	Montenegro_Zabljak_Population__
Mozambique	MOZ	Cabo Delgado	Population			2.20758e+06	WorldBank_Subnational_Population	https://datacatalog.worldbank.org/dataset/subnational-population-database	Estimated population, disaggregated at highest subnational administrative unit	Mozambique_Cabo Delgado_Population__
Mozambique	MOZ	Gaza	Population			1.63737e+06	WorldBank_Subnational_Population	https://datacatalog.worldbank.org/dataset/subnational-population-database	Estimated population, disaggregated at highest subnational administrative unit	Mozambique_Gaza_Population__
Mozambique	MOZ	Inhambane	Population			1.74168e+06	WorldBank_Subnational_Population	https://datacatalog.worldbank.org/dataset/subnational-population-database	Estimated population, disaggregated at highest subnational administrative unit	Mozambique_Inhambane_Population__
Mozambique	MOZ	Manica	Population			2.32987e+06	WorldBank_Subnational_Population	https://datacatalog.worldbank.org/dataset/subnational-population-database	Estimated population, disaggregated at highest subnational administrative unit	Mozambique_Manica_Population__
Mozambique	MOZ	Maputo	Population			2.0632e+06	WorldBank_Subnational_Population	https://datacatalog.worldbank.org/dataset/subnational-population-database	Estimated population, disaggregated at highest subnational administrative unit	Mozambique_Maputo_Population__
Mozambique	MOZ	Maputo City	Population			1.42971e+06	WorldBank_Subnational_Population	https://datacatalog.worldbank.org/dataset/subnational-population-database	Estimated population, disaggregated at highest subnational administrative unit	Mozambique_Maputo City_Population__
Mozambique	MOZ	Nampula	Population			5.91796e+06	WorldBank_Subnational_Population	https://datacatalog.worldbank.org/dataset/subnational-population-database	Estimated population, disaggregated at highest subnational administrative unit	Mozambique_Nampula_Population__
Mozambique	MOZ	Niassa	Population			1.99459e+06	WorldBank_Subnational_Population	https://datacatalog.worldbank.org/dataset/subnational-population-database	Estimated population, disaggregated at highest subnational administrative unit	Mozambique_Niassa_Population__
Mozambique	MOZ	Sofala	Population			2.40946e+06	WorldBank_Subnational_Population	https://datacatalog.worldbank.org/dataset/subnational-population-database	Estimated population, disaggregated at highest subnational administrative unit	Mozambique_Sofala_Population__
Mozambique	MOZ	Tete	Population			3.04984e+06	WorldBank_Subnational_Population	https://datacatalog.worldbank.org/dataset/subnational-population-database	Estimated population, disaggregated at highest subnational administrative unit	Mozambique_Tete_Population__
Mozambique	MOZ	Zambezia	Population			5.68218e+06	WorldBank_Subnational_Population	https://datacatalog.worldbank.org/dataset/subnational-population-database	Estimated population, disaggregated at highest subnational administrative unit	Mozambique_Zambezia_Population__
Myanmar	MMR	Ayeyawaddy	Population			6.6331e+06	WorldBank_Subnational_Population	https://datacatalog.worldbank.org/dataset/subnational-population-database	Estimated population, disaggregated at highest subnational administrative unit	Myanmar_Ayeyawaddy_Population__
Myanmar	MMR	Bago	Population			5.22046e+06	WorldBank_Subnational_Population	https://datacatalog.worldbank.org/dataset/subnational-population-database	Estimated population, disaggregated at highest subnational administrative unit	Myanmar_Bago_Population__
[truncated: 11,673 more rows]

## Sheet: Scored Vaccines
Disease(s)	Presentation	Commercial Name	Manufacturer	UniqueID	Parameter	UniqueID+Barrier	VaccineScore_QUAL	VaccineScore_QUANT	Source(s)
[truncated: 282 more rows]

## Sheet: Serv Deliv Cost Multipliers
Table Used in Model
[truncated: 34 more rows]

[truncated: 21 more sheets: Vaccine Disease Mapping, Manufacturing Cost Scaling, Other HIP-Valuation Data, SIA, Country List, Detailed Calculations -->, Coverage Inputs, Coverage Calculations, Coverage Outputs, CBA Inputs, CBA Calculations, CBA Outputs, Other Reference Worksheets -->, VLSY Estimates, Vaccine Scoring Rubric, Portfolios, Portfolio Vaccine Scores, Portfolio Vaccine Lookup Table, Archetype Definitions, Data_PopRegionOnly …]
